# Supplementary material for: TAF6δ Controls Apoptosis and Gene Expression in the Absence of p53
Source: PLoS One. 2008 Jul 16;3(7):e2721. doi: 10.1371/journal.pone.0002721 (PMC2444026; doi:10.1371/journal.pone.0002721)
Supplement: Supplementary Data File S1 — Genes changing in response TAF6delta in HCT-116 p53 +/+ cells (0.05 MB TXT) [file pone.0002721.s002.txt]

-----------------------------------------------
ace.map output generated Mon Dec 03 22:07:55 CET 2007
ace.map version: 0.918
http://www.iri.cnrs.fr/seg
-----------------------------------------------

TECHNOLOGY	applied biosystems
SPECIES	h.sapiens

FILTER DATE	07/12/03 21:07:55

TERM	f1
FILES:
INP_F1	D:\ace\dat\060926mace_acemap049\35bb3\ma2\071111_+_taf6-ctrl_mrg.ma2

DATA [CONDITION] :
INP_D1	071111122350default_p.dat [|q|>= 0.0000 e <= 0.0500]

STAT :
file	cond	miss	match	pass
C1	|q|>= 0.0000	0.00%	100.00%	0.97%
33095p	 e <= 0.0500	0.00%	0.97%	100.00%
071111_+_taf6-ctrl_mrg.ma2		0.00%	0.97%	100.00%
  
Fi		321	~0.97%	

file exported by ace.map | Sat Feb 23 12:06:32 CET 2008 | h.sapiens | applied biosystems | 071203_T6_targets_+_e005.ma3 | (c) 2007 by guillaume brysbaert, sebastian noth, arndt benecke [IHES - IRI]

annotation file used : Human_AB1700_Annotations_09_06.txt

LOG_Q[071111_+_taf6-ctrl_mrg.ma2]	PROBE	VAR[071111_+_taf6-ctrl_mrg.ma2]	P[071111_+_taf6-ctrl_mrg.ma2]	P'[071111_+_taf6-ctrl_mrg.ma2]	E[071111_+_taf6-ctrl_mrg.ma2]	A'[071111_+_taf6-ctrl_mrg.ma2]	SIGNAL{070920_+_taf6.ma1}	VAR{070920_+_taf6.ma1}	A{070920_+_taf6.ma1}	SIGNAL{070920_+_ctrl.ma1}	VAR{070920_+_ctrl.ma1}	A{070920_+_ctrl.ma1}	Entrez Gene ID	Celera Gene ID	Gene_Symbol	Gene_Name	
4.90920	166079	4.27050	0.06330	0.96700	0.04440	0.68870	5.77380	0.55030	0.93890	0.19990	4.23490	0.28500	162514	hCG1776737.2	TRPV3	transient receptor potential cation channel, subfamily V, member 3
4.16690	212871	2.89650	0.05920	0.96770	0.04050	0.68090	4.59450	0.51750	0.94230	0.26610	2.84990	0.29550	400761	null	FLJ27354	null
3.93630	140522	1.62350	0.04040	0.97500	0.02540	0.65070	6.13190	0.46760	0.96690	0.41670	1.55470	0.33860	null	null	null	null
3.90220	146592	1.90650	0.03960	0.97530	0.02470	0.72570	3.67060	0.45850	0.95400	0.25540	1.85050	0.25140	null	hCG1818432.1	null	null
3.88880	217981	2.80590	0.03060	0.97960	0.01810	0.70400	3.67370	0.40370	0.97210	0.25800	2.77670	0.28390	null	null	null	null
3.88210	232243	1.38440	0.00930	0.99250	0.00420	0.77190	2.89130	0.34190	0.97970	0.20400	1.34150	0.21660	null	hCG1989554	null	null
3.76480	179496	0.76680	0.02870	0.98050	0.01670	0.48400	11.05110	0.43290	0.98390	0.84580	0.63290	0.51650	null	hCG2039843	null	null
3.60740	178166	1.89730	0.02490	0.98250	0.01390	0.75410	2.32780	0.38840	0.94860	0.19870	1.85710	0.21680	null	hCG1809047.2	null	null
3.59670	229355	3.90340	0.06230	0.96580	0.04250	0.70910	1.57570	0.42530	0.86150	0.13550	3.88020	0.21080	null	hCG2017724	null	null
3.24850	228048	0.80960	0.03090	0.97890	0.01780	0.68230	1.56760	0.41950	0.86210	0.17160	0.69240	0.24830	401188	hCG2002700	LOC401188	null
3.24490	148403	2.69370	0.06270	0.96500	0.04230	0.61390	1.02970	0.43640	0.67550	0.11300	2.65810	0.17550	283571	hCG22353.4	FLJ36749	null
3.21630	189322	0.76060	0.00140	0.99870	0.00040	0.68710	3.56360	0.25330	0.99830	0.39890	0.71720	0.31230	null	hCG1659877.2	null	null
3.20380	179391	2.30980	0.03690	0.97570	0.02210	0.68840	2.71980	0.36740	0.96850	0.30710	2.28040	0.29890	1769	hCG1811214.2	DNAH8	dynein, axonemal, heavy polypeptide 8
3.11510	229646	2.24050	0.04700	0.97090	0.02950	0.71990	1.82810	0.39350	0.91130	0.21950	2.20570	0.23270	null	hCG1813039.1	null	null
3.09050	141677	1.34270	0.06750	0.96290	0.04600	0.68500	1.60800	0.50310	0.82810	0.19640	1.24490	0.21800	285697	hCG1807616.2	LOC285697	null
3.04650	185478	0.76610	0.01740	0.98660	0.00860	0.61770	4.40930	0.36000	0.98730	0.55520	0.67630	0.37920	null	null	null	null
3.02450	188182	1.40870	0.05000	0.96940	0.03180	0.64240	1.15210	0.44320	0.73460	0.14730	1.33720	0.19650	null	hCG2042061	null	null
2.96850	193837	1.85110	0.06990	0.96170	0.04770	0.57690	0.96230	0.47040	0.62210	0.12790	1.79030	0.18520	null	hCG2041779	null	null
2.95600	184798	1.19350	0.01420	0.98870	0.00670	0.62600	1.00250	0.31940	0.70370	0.13440	1.15000	0.19060	63876	hCG38918.3	PKNOX2	PBX/knotted 1 homeobox 2
2.94160	122643	1.90120	0.03490	0.97630	0.02030	0.66700	2.75230	0.34800	0.97580	0.37270	1.86910	0.32450	null	null	null	null
2.90300	193834	0.65490	0.00390	0.99650	0.00130	0.69930	1.93550	0.27670	0.97260	0.26920	0.59360	0.28910	null	hCG2042140	null	null
2.88440	198324	1.40860	0.06400	0.96340	0.04270	0.68400	1.62180	0.46920	0.84710	0.22850	1.32820	0.23500	null	null	null	null
2.80070	180254	1.04720	0.02110	0.98400	0.01070	0.71290	1.64960	0.34410	0.91510	0.24630	0.98900	0.24360	7699	hCG22239.4	ZNF140	zinc finger protein 140 (clone pHZ-39)
2.79630	200152	0.80460	0.02730	0.98030	0.01470	0.68300	1.69470	0.37970	0.90370	0.25380	0.70940	0.27330	816	hCG18298.3	CAMK2B	calcium/calmodulin-dependent protein kinase (CaM kinase) II beta
2.76930	181893	0.52760	0.04080	0.97300	0.02420	0.50060	5.42500	0.43010	0.97530	0.82780	0.30560	0.49940	390081	hCG1685844.4	OR52E4	olfactory receptor, family 52, subfamily E, member 4
2.75650	114635	1.10740	0.03600	0.97540	0.02080	0.70140	1.65770	0.38880	0.89310	0.25520	1.03690	0.24380	338773	hCG2015565	LOC338773	null
2.68060	119527	1.74770	0.05770	0.96510	0.03700	0.64000	1.10620	0.39080	0.73570	0.17950	1.70340	0.20300	null	hCG1817278.1	null	null
2.67350	139239	1.43910	0.07290	0.95950	0.04940	0.62950	1.16580	0.46410	0.73030	0.19010	1.36220	0.21890	null	hCG1983206	null	null
2.66620	183844	1.00060	0.00550	0.99510	0.00200	0.59960	3.52980	0.24890	0.99850	0.57850	0.96920	0.40010	132200	hCG23512.4	MGC17310	null
2.60290	227078	1.24100	0.06500	0.96200	0.04270	0.55910	0.92030	0.44660	0.60040	0.15760	1.15790	0.20550	146057	hCG40430.4	TTBK2	tau tubulin kinase 2
2.59240	194724	0.91620	0.07100	0.95970	0.04760	0.62560	1.26440	0.48290	0.75700	0.21810	0.77860	0.25560	null	hCG2040563	null	null
2.54200	186846	1.73810	0.05710	0.96480	0.03610	0.51930	0.82630	0.35640	0.53120	0.14760	1.70120	0.19000	2620	hCG23430.3	GAS2	growth arrest-specific 2
2.54170	120287	0.73240	0.03660	0.97450	0.02080	0.52560	0.85130	0.39220	0.54920	0.15210	0.61850	0.24010	null	hCG1778753.1	null	null
2.40640	136298	0.81480	0.03940	0.97260	0.02240	0.61870	1.14350	0.38080	0.75610	0.22440	0.72030	0.26820	147872	hCG16231.5	FLJ32658	null
2.34340	119762	1.01150	0.05720	0.96390	0.03550	0.54420	0.88880	0.40540	0.58140	0.18220	0.92670	0.22880	4081	hCG1640325.2	MAB21L1	mab-21-like 1 (C. elegans)
2.33830	182779	1.35920	0.06330	0.96130	0.04030	0.56750	0.92600	0.37960	0.62060	0.19050	1.30510	0.22010	null	hCG1660865.2	null	null
2.33300	147178	1.03680	0.06590	0.96020	0.04240	0.60300	1.06650	0.42540	0.69850	0.22020	0.94550	0.24050	23033	hCG401115.2	KIAA1117	KIAA1117
2.27300	184769	1.21800	0.06840	0.95890	0.04410	0.64040	2.08040	0.39960	0.92990	0.44780	1.15060	0.33670	114130	hCG2015613	MGC16384	null
2.22680	148731	0.92400	0.06210	0.96110	0.03880	0.59810	1.05830	0.40900	0.69940	0.23520	0.82860	0.25400	57535	hCG1997600.1	KIAA1324	KIAA1324
2.09250	174141	0.46470	0.03570	0.97360	0.01880	0.12280	7.50850	0.36180	0.99310	1.83150	0.29170	0.88250	null	null	null	null
2.07750	201975	0.87250	0.07640	0.95440	0.04950	0.57120	0.98710	0.42600	0.65250	0.24330	0.76140	0.26660	9865	hCG38433.3	KIAA0644	null
1.95440	100567	0.89970	0.04140	0.96970	0.02210	0.64940	1.21330	0.29650	0.83700	0.32570	0.84940	0.27840	29992	hCG2039461	PILRA	paired immunoglobin-like type 2 receptor alpha
1.94130	234295	0.74300	0.06850	0.95620	0.04220	0.41740	0.66080	0.39610	0.32430	0.17900	0.62860	0.26480	null	hCG1817720.2	null	null
1.82480	144432	0.50230	0.06480	0.95670	0.03850	0.62440	1.64340	0.39630	0.88790	0.48260	0.30860	0.33960	null	hCG1640142.2	null	null
1.80880	149581	0.62500	0.01710	0.98520	0.00670	0.65070	1.27740	0.23710	0.89670	0.37930	0.57830	0.31010	6580	hCG1781961.2	SLC22A1	solute carrier family 22 (organic cation transporter), member 1
1.73000	149372	0.90320	0.05390	0.96120	0.02960	0.50440	2.56140	0.26300	0.99260	0.80330	0.86410	0.49550	55370	hCG27375.3	PPP4R1L	protein phosphatase 4, regulatory subunit 1-like
1.62140	104292	0.63020	0.01870	0.98350	0.00690	0.50360	0.78580	0.19290	0.50870	0.26570	0.60000	0.29120	401320	hCG1642699.4	LOC401320	null
1.52040	201217	0.90070	0.08040	0.94570	0.04740	0.62370	1.13220	0.24650	0.82960	0.41060	0.86630	0.31230	23049	hCG1994151.1	SMG1	null
1.44360	131347	0.67060	0.08470	0.94240	0.04960	0.58630	1.53920	0.31590	0.91310	0.58870	0.59150	0.39560	8349	hCG1736972.2	HIST2H2BE	histone 2, H2be
1.42990	232363	0.55100	0.07860	0.94490	0.04460	0.59250	1.50360	0.33200	0.89840	0.58060	0.43970	0.38390	286006	hCG2013758.1	FLJ39575	null
1.40310	182561	0.25490	0.00720	0.99310	0.00160	0.00220	9.46610	0.20270	1.00000	3.72360	0.15460	0.99780	25900	hCG25955.2	HOM-TES-103	null
1.30660	200479	0.50490	0.08710	0.93840	0.04890	0.51210	1.88380	0.32390	0.95060	0.79230	0.38730	0.48660	null	hCG2040204	null	null
1.27840	233645	0.42820	0.06900	0.94700	0.03480	0.59470	1.40880	0.29820	0.89810	0.60420	0.30730	0.38110	null	hCG1988138	null	null
1.27660	130401	0.37660	0.00820	0.99210	0.00170	0.41560	2.27640	0.13830	0.99940	0.97750	0.35030	0.58450	8817	hCG37594.3	FGF18	fibroblast growth factor 18
1.27130	154418	0.20370	0.00460	0.99540	0.00070	0.00250	7.91830	0.17960	1.00000	3.41270	0.09610	0.99750	null	null	null	null
1.20550	107359	0.37600	0.03340	0.97010	0.01180	0.29060	2.74350	0.21040	0.99870	1.23760	0.31160	0.70990	55853	hCG1774037.2	C10orf110	chromosome 10 open reading frame 110
1.17010	189219	0.34190	0.02250	0.97890	0.00640	0.56070	1.55590	0.18250	0.97490	0.71930	0.28910	0.43610	64744	hCG15673.3	SMAP1L	stromal membrane-associated protein 1-like
1.14130	186673	0.41000	0.07710	0.93940	0.03770	0.49560	1.77600	0.27470	0.96280	0.83760	0.30440	0.50480	10452	null	TOMM40	translocase of outer mitochondrial membrane 40 homolog (yeast)
1.13820	194729	0.42730	0.06770	0.94490	0.03110	0.57820	1.36890	0.24590	0.91810	0.64700	0.34940	0.40650	2905	hCG29832.3	GRIN2C	glutamate receptor, ionotropic, N-methyl D-aspartate 2C
1.09720	183092	0.35980	0.05830	0.95040	0.02420	0.48420	1.77430	0.23850	0.97580	0.86280	0.26940	0.51660	7703	hCG31397.4	PCGF2	polycomb group ring finger 2
1.08870	146761	0.26790	0.02280	0.97840	0.00590	0.02860	4.93730	0.19080	1.00000	2.41510	0.18810	0.97140	84981	hCG1820470.1	MGC14376	null
1.07980	184453	0.41890	0.09290	0.92900	0.04740	0.38060	2.14110	0.27850	0.98070	1.05380	0.31290	0.62420	268	hCG2039529	AMH	anti-Mullerian hormone
1.02510	105603	0.38740	0.04890	0.95610	0.01730	0.40820	1.94420	0.16900	0.99540	0.99390	0.34860	0.59270	9806	hCG2024856	SPOCK2	sparc/osteonectin, cwcv and kazal-like domains proteoglycan (testican) 2
1.02490	173384	0.40950	0.07900	0.93510	0.03570	0.06030	4.95710	0.22710	0.99980	2.53440	0.34070	0.93990	10769	hCG39584.2	PLK2	polo-like kinase 2 (Drosophila)
1.01300	211415	0.41460	0.08800	0.92930	0.04160	0.58030	1.18600	0.23760	0.86220	0.61140	0.33980	0.38910	114783	hCG1811754.1	LMTK3	lemur tyrosine kinase 3
0.99450	146894	0.20470	0.00800	0.99210	0.00100	0.13830	2.98780	0.14280	1.00000	1.56010	0.14670	0.86170	6016	hCG17176.3	RIT1	Ras-like without CAAX 1
0.91040	217932	0.31660	0.07790	0.93240	0.03100	0.12610	3.05700	0.21940	0.99910	1.69200	0.22820	0.87460	6651	hCG2008565.1	SON	SON DNA binding protein
0.85110	105532	0.34940	0.10230	0.91420	0.04450	0.44250	1.62570	0.21210	0.97290	0.93760	0.27770	0.56080	126987	hCG2040319	LOC126987	null
0.83630	131190	0.18130	0.01550	0.98470	0.00180	0.38070	1.77300	0.13530	0.99430	1.03310	0.12070	0.62070	7462	hCG18033.3	LAT2	linker for activation of T cells family, member 2
0.80890	130850	0.19540	0.01000	0.99000	0.00080	0.06230	3.32400	0.09370	1.00000	1.97390	0.17150	0.93770	null	hCG2040902	null	null
0.78730	158771	0.32290	0.10890	0.90670	0.04520	0.29270	2.02140	0.20050	0.99350	1.21850	0.25310	0.71000	112770	hCG17186.3	C1orf85	chromosome 1 open reading frame 85
0.78130	141887	0.19150	0.04450	0.95690	0.00960	0.00040	7.36030	0.17160	1.00000	4.45520	0.08490	0.99960	118491	hCG2024612	TTC18	tetratricopeptide repeat domain 18
0.77790	135363	0.28700	0.10000	0.91210	0.03860	0.25170	2.12550	0.20450	0.99490	1.28960	0.20140	0.75090	null	null	null	null
0.74420	199789	0.25990	0.08580	0.92110	0.02780	0.00740	5.15730	0.17730	1.00000	3.20300	0.19010	0.99260	6625	hCG16213.3	SNRP70	small nuclear ribonucleoprotein 70kDa polypeptide (RNP antigen)
0.70640	112052	0.24950	0.09800	0.91020	0.03240	0.02390	3.85620	0.18140	1.00000	2.45860	0.17130	0.97610	10053	hCG28485.2	AP1M2	adaptor-related protein complex 1, mu 2 subunit
0.69960	147546	0.27540	0.11070	0.90050	0.03980	0.22010	2.13490	0.17620	0.99730	1.36760	0.21170	0.78140	7006	hCG16426.3	TEC	tec protein tyrosine kinase
0.68770	168176	0.25030	0.09180	0.91430	0.02740	0.15290	2.40190	0.15540	0.99940	1.55140	0.19620	0.84750	2796	hCG15492.4	GNRH1	gonadotropin-releasing hormone 1 (luteinizing-releasing hormone)
0.68690	167587	0.26220	0.11510	0.89660	0.04160	0.01830	4.09820	0.18610	1.00000	2.64840	0.18470	0.98170	2232	hCG29834.3	FDXR	ferredoxin reductase
0.67960	219582	0.11250	0.00360	0.99640	0.00000	0.00010	8.21190	0.08450	1.00000	5.33390	0.07420	0.99990	7378	hCG2009894	UPP1	uridine phosphorylase 1
0.65840	221617	0.12960	0.01030	0.98970	0.00030	0.00000	14.32200	0.09010	1.00000	9.44020	0.09310	1.00000	6428	hCG14802.2	SFRS3	splicing factor, arginine/serine-rich 3
0.65770	206612	0.22700	0.11960	0.89160	0.04170	0.00880	4.24890	0.20030	0.99990	2.80190	0.10690	0.99130	54922	hCG16232.2	RASIP1	Ras interacting protein 1
0.65610	172931	0.18470	0.02610	0.97400	0.00210	0.00000	12.72010	0.06600	1.00000	8.39760	0.17250	1.00000	84324	hCG2016179	CIP29	null
0.61190	167324	0.17370	0.06980	0.93150	0.01240	0.00220	5.16230	0.13720	1.00000	3.51400	0.10660	0.99780	93953	hCG1645920.2	ACRC	acidic repeat containing
0.59370	216615	0.20420	0.12470	0.88350	0.03770	0.05610	2.80440	0.17760	0.99970	1.93330	0.10080	0.94420	79963	hCG1981959	ABCA11	ATP-binding cassette, sub-family A (ABC1), member 11 (pseudogene)
0.59190	123611	0.20810	0.13080	0.87860	0.04140	0.00020	7.22050	0.18210	1.00000	4.98370	0.10080	0.99980	442225	hCG1643480.2	LOC442225	null
0.56280	171374	0.17000	0.10450	0.89870	0.02300	0.00020	7.08600	0.15480	1.00000	4.99060	0.07030	0.99980	null	hCG1734929.2	null	null
0.55360	164497	0.15780	0.06810	0.93240	0.00850	0.00200	5.06420	0.10800	1.00000	3.58950	0.11510	0.99800	1385	hCG15208.3	CREB1	cAMP responsive element binding protein 1
0.55010	167201	0.17660	0.08100	0.92000	0.01230	0.02680	3.29030	0.09990	1.00000	2.33790	0.14560	0.97320	23230	hCG1984861	VPS13A	vacuolar protein sorting 13A (yeast)
0.54500	200572	0.16890	0.10760	0.89520	0.02250	0.00360	4.49600	0.14560	1.00000	3.20580	0.08570	0.99640	440668	null	LOC440668	null
0.53230	157942	0.16070	0.06110	0.93910	0.00560	0.04270	2.93760	0.06890	1.00000	2.11320	0.14520	0.95730	81788|56672	hCG14992.2	NUAK2|C11orf17	NUAK family, SNF1-like kinase, 2|chromosome 11 open reading frame 17
0.52960	208239	0.12690	0.05660	0.94360	0.00460	0.00000	8.92550	0.10900	1.00000	6.43250	0.06500	1.00000	1382	hCG1999204	CRABP2	cellular retinoic acid binding protein 2
0.50590	168498	0.12620	0.06870	0.93150	0.00590	0.00330	4.38140	0.10840	1.00000	3.21000	0.06470	0.99670	1613	hCG23521.4	DAPK3	death-associated protein kinase 3
0.50350	160842	0.14720	0.08700	0.91360	0.01050	0.00000	10.71860	0.10450	1.00000	7.86600	0.10370	1.00000	10211	hCG2006678	FLOT1	flotillin 1
0.49840	100057	0.08960	0.01550	0.98450	0.00010	0.00020	6.74310	0.06720	1.00000	4.96580	0.05920	0.99980	493861	hCG1793655.1	EID3	null
0.47830	180515	0.14850	0.11090	0.89020	0.01580	0.01660	3.31970	0.10990	1.00000	2.47900	0.09990	0.98340	80142	hCG1785478.2	PTGES2	prostaglandin E synthase 2
0.47740	216936	0.16930	0.15930	0.84660	0.03940	0.06540	2.47360	0.15000	0.99960	1.84840	0.07850	0.93490	93183	hCG1792038.2	PIGM	phosphatidylinositol glycan, class M
0.47440	111550	0.11920	0.06040	0.93960	0.00300	0.00000	8.12410	0.07960	1.00000	6.08330	0.08870	1.00000	8362	hCG1743054.2	HIST1H4K	histone 1, H4k
0.47310	138287	0.17950	0.13720	0.86550	0.02620	0.00730	4.04150	0.09190	1.00000	3.02890	0.15420	0.99270	8970	hCG1641457.3	HIST1H2BJ	histone 1, H2bj
0.46960	150360	0.15450	0.10190	0.89860	0.01170	0.00010	7.20550	0.07340	1.00000	5.41350	0.13590	0.99990	9526	hCG42012.4	MPDU1	mannose-P-dolichol utilization defect 1
0.45230	185687	0.12810	0.10320	0.89720	0.01010	0.00000	12.92520	0.10010	1.00000	9.82780	0.08000	1.00000	467	hCG37734.3	ATF3	activating transcription factor 3
0.45190	193107	0.16790	0.16670	0.83810	0.03770	0.00080	5.38610	0.12950	1.00000	4.09660	0.10680	0.99920	8344	hCG1787353.1	HIST1H2BE	histone 1, H2be
0.44770	180086	0.09470	0.04780	0.95220	0.00100	0.00000	8.28070	0.07570	1.00000	6.31650	0.05690	1.00000	79844	null	ZDHHC11	zinc finger, DHHC-type containing 11
0.44240	161510	0.15970	0.16500	0.83880	0.03420	0.00310	4.32360	0.12520	1.00000	3.31020	0.09920	0.99690	23398	hCG17862.3	PPWD1	peptidylprolyl isomerase domain and WD repeat containing 1
0.43620	145606	0.06560	0.00740	0.99260	0.00000	0.00000	14.09720	0.04330	1.00000	10.83930	0.04930	1.00000	114785	hCG2015927.1	MBD6	methyl-CpG binding domain protein 6
0.43600	114257	0.12300	0.11260	0.88780	0.01080	0.00260	4.34040	0.10100	1.00000	3.33770	0.07020	0.99740	682	hCG20562.4	BSG	basigin (OK blood group)
0.43460	170475	0.17140	0.19190	0.81550	0.04910	0.00030	6.12950	0.13830	1.00000	4.71800	0.10120	0.99970	54620	hCG2042790.1	FBXL19	F-box and leucine-rich repeat protein 19
0.42650	173362	0.15790	0.15700	0.84500	0.02590	0.00000	11.39690	0.08890	1.00000	8.82190	0.13050	1.00000	26993	hCG36782.3	AKAP8L	A kinase (PRKA) anchor protein 8-like
0.42410	100111	0.13460	0.15310	0.84850	0.02350	0.00070	5.19100	0.11980	1.00000	4.02500	0.06140	0.99930	5650	hCG22936.3	KLK7	kallikrein 7 (chymotryptic, stratum corneum)
0.42210	112908	0.11870	0.10690	0.89330	0.00770	0.00370	4.09970	0.08380	1.00000	3.18320	0.08400	0.99630	1797	hCG43706.3	DOM3Z	dom-3 homolog Z (C. elegans)
0.41640	131337	0.13850	0.16880	0.83360	0.02920	0.00010	6.68840	0.12420	1.00000	5.21380	0.06130	0.99990	2907	hCG1979660	GRINA	glutamate receptor, ionotropic, N-methyl D-asparate-associated protein 1 (glutamate binding)
0.41070	138517	0.09400	0.06880	0.93120	0.00150	0.00000	8.87430	0.06720	1.00000	6.94490	0.06570	1.00000	199746	hCG1983553	U2AF1L3	U2(RNU2) small nuclear RNA auxiliary factor 1-like 3
0.41060	140314	0.10110	0.08710	0.91290	0.00330	0.00100	4.89360	0.07610	1.00000	3.83010	0.06660	0.99900	7267	hCG401235.3	TTC3	tetratricopeptide repeat domain 3
0.40950	179975	0.15000	0.18000	0.82290	0.03320	0.00860	3.57010	0.11120	1.00000	2.79630	0.10070	0.99140	7922	hCG2042252.1	SLC39A7	solute carrier family 39 (zinc transporter), member 7
0.40720	160834	0.09990	0.09910	0.90100	0.00470	0.00000	12.33920	0.08750	1.00000	9.68020	0.04820	1.00000	11129	hCG22138.2	SFRS16	splicing factor, arginine/serine-rich 16 (suppressor-of-white-apricot homolog, Drosophila)
0.40680	104139	0.14070	0.16700	0.83470	0.02550	0.01080	3.41080	0.10320	1.00000	2.67660	0.09570	0.98920	135154	hCG1778821.3	C6orf57	chromosome 6 open reading frame 57
0.40420	148734	0.15320	0.19050	0.81310	0.03750	0.02230	2.98840	0.11260	1.00000	2.34930	0.10390	0.97770	55897	hCG27219.2	MESP1	mesoderm posterior 1 homolog (mouse)
0.40320	166395	0.11390	0.13690	0.86350	0.01290	0.00000	8.16350	0.10300	1.00000	6.42220	0.04870	1.00000	130502	hCG32068.2	LOC130502	null
0.40320	212174	0.12390	0.11670	0.88340	0.00760	0.00000	24.94300	0.05560	1.00000	19.62150	0.11070	1.00000	10585	hCG29235.3	POMT1	protein-O-mannosyltransferase 1
0.39680	182799	0.13310	0.16340	0.83760	0.02120	0.01080	3.37970	0.09500	1.00000	2.67050	0.09320	0.98920	93973	hCG18097.3	ACTR8	ARP8 actin-related protein 8 homolog (yeast)
0.39550	173964	0.11700	0.12880	0.87130	0.00930	0.00130	4.76260	0.07680	1.00000	3.76680	0.08820	0.99870	1998	hCG1641148.2	ELF2	E74-like factor 2 (ets domain transcription factor)
0.39350	215824	0.17320	0.21420	0.79180	0.04910	0.00200	4.71070	0.09060	1.00000	3.73070	0.14760	0.99800	51069	hCG17645.2	MRPL2	mitochondrial ribosomal protein L2
0.39060	170892	0.12830	0.14700	0.85340	0.01360	0.00000	15.78160	0.06830	1.00000	12.52390	0.10860	1.00000	8815	hCG34335.2|hCG23287.4	BANF1	barrier to autointegration factor 1
0.39010	131694	0.07950	0.05180	0.94820	0.00030	0.00000	35.19390	0.05100	1.00000	27.93930	0.06100	1.00000	79002	hCG172498.2	MGC2803	null
0.38000	177588	0.14700	0.19950	0.80290	0.03360	0.02090	3.00100	0.08920	1.00000	2.39910	0.11680	0.97910	7181	hCG18174.2	NR2C1	nuclear receptor subfamily 2, group C, member 1
0.37920	215041	0.14360	0.20730	0.79580	0.03800	0.00060	5.25840	0.10800	1.00000	4.20610	0.09470	0.99940	9540	hCG22385.3	TP53I3	tumor protein p53 inducible protein 3
0.37860	118564	0.13600	0.19830	0.80400	0.03230	0.00000	10.25470	0.10700	1.00000	8.20570	0.08390	1.00000	60682	hCG32778.3	SMAP1	stromal membrane-associated protein 1
0.37520	112910	0.11490	0.14830	0.85190	0.01080	0.00610	3.67300	0.07150	1.00000	2.94610	0.09000	0.99390	9322	hCG23056.3	TRIP10	thyroid hormone receptor interactor 10
0.37510	186160	0.14040	0.20490	0.79760	0.03470	0.00530	3.76850	0.10160	1.00000	3.02290	0.09690	0.99470	null	hCG1818488.1	null	null
0.37390	116772	0.10550	0.14790	0.85230	0.01040	0.00020	5.80330	0.08790	1.00000	4.65900	0.05840	0.99980	388796	null	LOC388796	null
0.37380	157342	0.13470	0.19980	0.80220	0.03120	0.00230	4.29480	0.10190	1.00000	3.44820	0.08810	0.99770	57035	hCG1981326	C1orf63	chromosome 1 open reading frame 63
0.37290	117439	0.13400	0.21080	0.79210	0.03730	0.00000	10.70920	0.11790	1.00000	8.60380	0.06370	1.00000	84272	hCG1642786.3	YIPF4	Yip1 domain family, member 4
0.37140	109708	0.11080	0.16050	0.83980	0.01350	0.00000	30.57180	0.08900	1.00000	24.58700	0.06600	1.00000	85028	hCG1773592.1	C1orf79	chromosome 1 open reading frame 79
0.36780	211777	0.12490	0.18170	0.81900	0.02020	0.00030	5.72200	0.08210	1.00000	4.61320	0.09410	0.99970	65987	hCG26453.2	KCTD14	potassium channel tetramerisation domain containing 14
0.36670	235445	0.12160	0.18930	0.81170	0.02310	0.00010	7.12310	0.09760	1.00000	5.74710	0.07250	0.99990	66005	hCG31621.4	CHID1	chitinase domain containing 1
0.36210	142169	0.14740	0.22520	0.77810	0.04130	0.00040	5.65420	0.09010	1.00000	4.57650	0.11670	0.99960	8780	hCG37755.3	RIOK3	RIO kinase 3 (yeast)
0.35200	179836	0.12390	0.18870	0.81180	0.01760	0.00000	71.50470	0.05410	1.00000	58.28540	0.11150	1.00000	3958|81625	hCG22119.3	LGALS3|GALIG	lectin, galactoside-binding, soluble, 3 (galectin 3)
0.35100	215471	0.13300	0.22860	0.77380	0.03750	0.00050	5.31870	0.09970	1.00000	4.33820	0.08810	0.99950	2873	hCG1987516	GPS1	G protein pathway suppressor 1
0.34850	208713	0.14800	0.24210	0.76150	0.04530	0.00000	10.33860	0.08200	1.00000	8.44750	0.12320	1.00000	84337	hCG29982.3	ELOF1	elongation factor 1 homolog (ELF1, S. cerevisiae)
0.34560	134821	0.10260	0.15690	0.84320	0.00690	0.00000	11.16310	0.05010	1.00000	9.13920	0.08950	1.00000	5531	hCG1770706.3	PPP4C	protein phosphatase 4 (formerly X), catalytic subunit
0.33950	140597	0.12050	0.23350	0.76820	0.03390	0.00000	12.47930	0.10460	1.00000	10.26050	0.05980	1.00000	2029	hCG1998376	ENSA	endosulfine alpha
0.33720	217202	0.10450	0.19970	0.80060	0.01630	0.00070	4.92970	0.08460	1.00000	4.05960	0.06130	0.99930	147081	hCG1640620.3	C17orf69	chromosome 17 open reading frame 69
0.33350	184060	0.10910	0.22000	0.78060	0.02320	0.00000	16.51470	0.09370	1.00000	13.63440	0.05590	1.00000	5524	hCG30599.4	PPP2R4	protein phosphatase 2A, regulatory subunit B' (PR 53)
0.33230	109744	0.14060	0.26280	0.74110	0.04980	0.00000	8.57420	0.09210	1.00000	7.08500	0.10630	1.00000	10093	hCG1995701.1	ARPC4	actin related protein 2/3 complex, subunit 4, 20kDa
0.33180	173650	0.08540	0.16030	0.83970	0.00490	0.00000	12.05660	0.06830	1.00000	9.96620	0.05130	1.00000	171023	hCG38816.3	ASXL1	additional sex combs like 1 (Drosophila)
0.32680	107517	0.11440	0.22560	0.77500	0.02240	0.00000	9.86600	0.07180	1.00000	8.18330	0.08910	1.00000	3155	hCG37683.4	HMGCL	3-hydroxymethyl-3-methylglutaryl-Coenzyme A lyase (hydroxymethylglutaricaciduria)
0.32660	181605	0.10130	0.18770	0.81240	0.00900	0.00000	9.66000	0.04760	1.00000	8.01350	0.08940	1.00000	115098	hCG2000823	LOC115098	null
0.32410	173022	0.13900	0.26370	0.73900	0.04390	0.00020	6.24000	0.06590	1.00000	5.18540	0.12240	0.99980	977	hCG1993428.1	CD151	CD151 antigen
0.32270	208572	0.08100	0.15380	0.84620	0.00280	0.00000	9.16140	0.05320	1.00000	7.62060	0.06110	1.00000	54512	hCG1747868.2	EXOSC4	exosome component 4
0.31970	218962	0.11480	0.24210	0.75860	0.02660	0.00000	8.96640	0.07690	1.00000	7.47390	0.08520	1.00000	1431	hCG2016169	CS	citrate synthase
0.31860	139194	0.13250	0.27480	0.72830	0.04810	0.01360	3.07660	0.09020	1.00000	2.56650	0.09700	0.98640	440026	hCG1991804.1	TMEM41B	transmembrane protein 41B
0.31840	155112	0.12570	0.26900	0.73340	0.04330	0.00000	35.98060	0.09470	1.00000	30.01830	0.08260	1.00000	1736	hCG18117.2	DKC1	dyskeratosis congenita 1, dyskerin
0.31830	124267	0.13040	0.27210	0.73070	0.04560	0.00000	48.28630	0.08850	1.00000	40.28920	0.09580	1.00000	5704	hCG43346.3	PSMC4	proteasome (prosome, macropain) 26S subunit, ATPase, 4
0.31800	206236	0.13520	0.27670	0.72660	0.04910	0.00000	7.52620	0.08440	1.00000	6.28110	0.10560	1.00000	117246	hCG41823.3	FTSJ3	FtsJ homolog 3 (E. coli)
0.31800	137388	0.13470	0.27620	0.72700	0.04870	0.00000	10.94990	0.08480	1.00000	9.13820	0.10470	1.00000	8493	hCG1640230.2	PPM1D	protein phosphatase 1D magnesium-dependent, delta isoform
0.31740	186433	0.10470	0.23750	0.76300	0.02280	0.00000	20.25450	0.08700	1.00000	16.91050	0.05820	1.00000	8625	hCG38560.3	RFXANK	regulatory factor X-associated ankyrin-containing protein
0.31250	123195	0.12000	0.26050	0.74060	0.03240	0.00010	6.88330	0.07120	1.00000	5.76620	0.09660	0.99990	116238	hCG31813.3	TLCD1	TLC domain containing 1
0.31000	150705	0.10340	0.24470	0.75570	0.02170	0.00010	6.25350	0.07940	1.00000	5.24780	0.06630	0.99990	56980	hCG1730378.2	PRDM10	PR domain containing 10
0.30870	206232	0.11210	0.25900	0.74180	0.02840	0.00000	8.56560	0.07640	1.00000	7.19460	0.08210	1.00000	3006	hCG1640485.1	HIST1H1C	histone 1, H1c
0.30860	135507	0.12090	0.28080	0.72140	0.04360	0.00010	6.61540	0.09510	1.00000	5.55680	0.07470	0.99990	9575	hCG19952.3	CLOCK	clock homolog (mouse)
0.30790	177879	0.09250	0.21720	0.78290	0.01030	0.00000	8.56670	0.06160	1.00000	7.19930	0.06900	1.00000	54145	hCG2010436	H2BFS	H2B histone family, member S
0.30690	108339	0.10930	0.26250	0.73830	0.02910	0.00000	31.12940	0.08350	1.00000	26.18020	0.07060	1.00000	9184	hCG41421.3	BUB3	BUB3 budding uninhibited by benzimidazoles 3 homolog (yeast)
0.30040	199852	0.10060	0.26340	0.73710	0.02460	0.00000	11.37520	0.08480	1.00000	9.60930	0.05420	1.00000	57018	hCG27679.3	CCNL1	cyclin L1
0.29970	115701	0.11400	0.27760	0.72340	0.03260	0.00090	4.72410	0.07190	1.00000	3.99290	0.08850	0.99910	null	hCG1809430.1	null	null
0.29890	111356	0.10190	0.27390	0.72680	0.02940	0.00000	28.06530	0.09320	1.00000	23.73440	0.04120	1.00000	4792	hCG21175.2	NFKBIA	nuclear factor of kappa light polypeptide gene enhancer in B-cells inhibitor, alpha
0.29810	126930	0.12090	0.29930	0.70330	0.04810	0.00000	9.24360	0.09290	1.00000	7.82140	0.07730	1.00000	10087	hCG18817.4	COL4A3BP	collagen, type IV, alpha 3 (Goodpasture antigen) binding protein
0.29300	234496	0.10440	0.27330	0.72710	0.02390	0.00060	4.87490	0.06410	1.00000	4.13940	0.08240	0.99940	null	null	null	null
0.29190	129541	0.07680	0.21550	0.78450	0.00460	0.00000	7.68530	0.05500	1.00000	6.53080	0.05360	1.00000	4999	hCG16554.2	ORC2L	origin recognition complex, subunit 2-like (yeast)
0.29110	179237	0.12980	0.31040	0.69220	0.04970	0.00000	86.49180	0.05580	1.00000	73.54050	0.11720	1.00000	1984	hCG1991350	EIF5A	eukaryotic translation initiation factor 5A
0.28980	123229	0.11380	0.29480	0.70620	0.03470	0.00040	5.21330	0.06480	1.00000	4.43660	0.09350	0.99960	441395	hCG2043256	LOC441395	null
0.28890	138254	0.09750	0.27320	0.72710	0.02040	0.00000	8.41000	0.06760	1.00000	7.16170	0.07020	1.00000	353	hCG19108.3	APRT	adenine phosphoribosyltransferase
0.28720	151651	0.08870	0.25610	0.74400	0.01210	0.00000	7.02440	0.05870	1.00000	5.98870	0.06650	1.00000	1512	hCG24334.2	CTSH	cathepsin H
0.28680	221550	0.11130	0.30440	0.69680	0.03880	0.00200	4.08000	0.08050	1.00000	3.47930	0.07680	0.99800	170384	hCG2042775.1	FUT11	fucosyltransferase 11 (alpha (1,3) fucosyltransferase)
0.28050	132929	0.08230	0.25690	0.74320	0.00860	0.00000	7.64480	0.05350	1.00000	6.54780	0.06250	1.00000	823	hCG23396.3	CAPN1	calpain 1, (mu/I) large subunit
0.27350	123271	0.09290	0.30630	0.69400	0.02400	0.00060	4.77510	0.07380	1.00000	4.10980	0.05640	0.99940	57146	hCG38247.3	LOC57146	null
0.27210	134611	0.07490	0.26040	0.73960	0.00550	0.00000	40.74020	0.04780	1.00000	35.09850	0.05760	1.00000	93099	hCG2042976	ZD52F10	null
0.26840	101447	0.10060	0.32840	0.67220	0.03330	0.00080	4.63830	0.07170	1.00000	4.00610	0.07050	0.99920	284593	null	FAM41C	family with sequence similarity 41, member C
0.26550	154423	0.10570	0.33930	0.66160	0.03830	0.00000	7.42000	0.06440	1.00000	6.42170	0.08380	1.00000	2071	hCG42607.2	ERCC3	excision repair cross-complementing rodent repair deficiency, complementation group 3 (xeroderma pigmentosum group B complementing)
0.25810	122263	0.09020	0.33230	0.66780	0.02060	0.00000	11.42790	0.04980	1.00000	9.94120	0.07520	1.00000	11258	hCG20473.5	DCTN3	dynactin 3 (p22)
0.25520	220747	0.10970	0.36760	0.63380	0.04820	0.00000	11.23630	0.05950	1.00000	9.79430	0.09220	1.00000	51447	hCG41169.3	IHPK2	inositol hexaphosphate kinase 2
0.25420	165338	0.06510	0.29740	0.70260	0.00390	0.00000	194.32700	0.04920	1.00000	169.50990	0.04260	1.00000	3727	hCG2001475	JUND	jun D proto-oncogene
0.25330	165658	0.09140	0.35050	0.64970	0.02600	0.00000	12.47530	0.05780	1.00000	10.88850	0.07080	1.00000	55632	hCG40907.3	KIAA1333	KIAA1333
0.25160	199182	0.08960	0.35140	0.64880	0.02360	0.00000	11.80880	0.05330	1.00000	10.31900	0.07200	1.00000	79142	hCG42023.3	PHF23	PHD finger protein 23
0.25020	116964	0.08630	0.35330	0.64680	0.02240	0.00000	7.70450	0.05930	1.00000	6.73920	0.06270	1.00000	23481	hCG2010949	PES1	pescadillo homolog 1, containing BRCT domain (zebrafish)
0.24770	109417	0.08410	0.35440	0.64570	0.01880	0.00000	10.04080	0.05010	1.00000	8.79790	0.06760	1.00000	51024	hCG17349.2	TTC11	tetratricopeptide repeat domain 11
0.24700	203566	0.08630	0.36350	0.63670	0.02440	0.00000	9.27550	0.06150	1.00000	8.13130	0.06050	1.00000	26057	hCG15028.4	ANKRD17	ankyrin repeat domain 17
0.24620	108971	0.07060	0.33890	0.66110	0.00870	0.00000	23.61630	0.05290	1.00000	20.71450	0.04670	1.00000	125150	hCG1643345.4	LOC125150	null
0.24390	102706	0.08190	0.36020	0.63980	0.01610	0.00000	80.42780	0.04120	1.00000	70.65630	0.07080	1.00000	null	hCG1643350.2	null	null
0.24380	205672	0.08810	0.38090	0.61950	0.03450	0.00000	49.07510	0.07850	1.00000	43.11630	0.04010	1.00000	339175	hCG1735238.3	FLJ12760	null
0.24230	166074	0.10440	0.39460	0.60660	0.04870	0.00000	15.80160	0.05650	1.00000	13.89780	0.08780	1.00000	832	hCG41078.3	CAPZB	capping protein (actin filament) muscle Z-line, beta
0.24180	141093	0.09580	0.39060	0.61010	0.04130	0.00000	6.58340	0.06860	1.00000	5.79190	0.06690	1.00000	29952	hCG1780834.1	DPP7	dipeptidylpeptidase 7
0.23950	203109	0.08740	0.38870	0.61160	0.03140	0.00000	25.63210	0.06730	1.00000	22.58670	0.05580	1.00000	11266	hCG15850.3	DUSP12	dual specificity phosphatase 12
0.23950	158191	0.09900	0.39820	0.60260	0.04470	0.00000	41.53700	0.06180	1.00000	36.60260	0.07730	1.00000	null	hCG1998784.1	null	null
0.23940	174404	0.08970	0.38810	0.61220	0.03040	0.00000	12.74000	0.05590	1.00000	11.22710	0.07010	1.00000	79005	hCG1998092	SCNM1	sodium channel modifier 1
0.23780	225503	0.06610	0.35980	0.64020	0.00690	0.00000	40.81330	0.04890	1.00000	36.00710	0.04450	1.00000	25904	null	CNOT10	CCR4-NOT transcription complex, subunit 10
0.23750	152207	0.06940	0.36630	0.63370	0.00920	0.00000	301.78839	0.04910	1.00000	266.30081	0.04910	1.00000	390364	hCG1642082.1	LOC390364	null
0.23570	141760	0.08760	0.40010	0.60020	0.03380	0.00010	5.64650	0.06740	1.00000	4.98870	0.05600	0.99990	79078	hCG23167.4	C1orf50	chromosome 1 open reading frame 50
0.23410	183456	0.08300	0.39710	0.60300	0.02440	0.00000	52.84540	0.05390	1.00000	46.74270	0.06310	1.00000	6429	hCG23483.3	SFRS4	splicing factor, arginine/serine-rich 4
0.23120	196849	0.08190	0.40430	0.59580	0.02330	0.00000	10.01680	0.04910	1.00000	8.87790	0.06560	1.00000	7702	hCG23992.5	ZNF143	zinc finger protein 143 (clone pHZ-1)
0.23020	180879	0.08870	0.41910	0.58150	0.04150	0.00000	7.57540	0.07450	1.00000	6.71880	0.04820	1.00000	10994	hCG38587.3	ILVBL	ilvB (bacterial acetolactate synthase)-like
0.22730	126933	0.06940	0.40400	0.59600	0.01150	0.00000	12.10390	0.04700	1.00000	10.75640	0.05110	1.00000	51016	hCG40174.3	C14orf122	chromosome 14 open reading frame 122
0.22450	216499	0.08360	0.42720	0.57290	0.02800	0.00000	7.43940	0.04610	1.00000	6.62400	0.06970	1.00000	9277	hCG17524.4	WDR46	WD repeat domain 46
0.22170	102937	0.08600	0.43860	0.56160	0.03400	0.00000	20.18130	0.04960	1.00000	18.00420	0.07030	1.00000	10957	hCG33071.3	PNRC1	proline-rich nuclear receptor coactivator 1
0.22020	184550	0.08600	0.44420	0.55610	0.03640	0.00000	609.09888	0.05420	1.00000	543.97821	0.06680	1.00000	283412	hCG32370.2	LOC283412	null
0.21720	149647	0.07870	0.45040	0.54970	0.02880	0.00000	19.71270	0.05700	1.00000	17.64150	0.05420	1.00000	8337|8338	hCG2036722|hCG2039933	HIST2H2AA|HIST2H2AC	histone 2, H2aa|histone 2, H2ac
0.21580	198609	0.07790	0.45380	0.54620	0.02600	0.00000	497.73209	0.04890	1.00000	445.86899	0.06060	1.00000	51372	hCG1982854|hCG1997848.1	HSPC016	null
0.21390	150353	0.09330	0.46620	0.53440	0.04990	0.00000	7.54050	0.04610	1.00000	6.76360	0.08110	1.00000	3489	hCG43768.2	IGFBP6	insulin-like growth factor binding protein 6
0.21160	214713	0.08530	0.47070	0.52950	0.03680	0.00000	26.87350	0.03940	1.00000	24.14390	0.07560	1.00000	6632	hCG2021137.1	SNRPD1	small nuclear ribonucleoprotein D1 polypeptide 16kDa
0.21020	151600	0.08000	0.47520	0.52500	0.03790	0.00000	17.88090	0.06420	1.00000	16.07970	0.04780	1.00000	29082|145553	hCG2039651	CHMP4A|MGC5987	chromatin modifying protein 4A
0.20990	189070	0.07970	0.47640	0.52380	0.03950	0.00000	200.48039	0.06900	1.00000	180.32280	0.03980	1.00000	1937	hCG2039458	EEF1G	eukaryotic translation elongation factor 1 gamma
0.20960	223985	0.07790	0.47630	0.52390	0.03300	0.00000	13.60800	0.05880	1.00000	12.24220	0.05110	1.00000	348235	null	FAM33A	family with sequence similarity 33, member A
0.20770	122027	0.07870	0.48360	0.51660	0.03810	0.00000	20.68410	0.06560	1.00000	18.63360	0.04340	1.00000	10314	hCG16716.3	LANCL1	LanC lantibiotic synthetase component C-like 1 (bacterial)
0.20750	150921	0.06210	0.47920	0.52080	0.01030	0.00000	25.86860	0.04240	1.00000	23.30650	0.04540	1.00000	5425	hCG1745196.2	POLD2	polymerase (DNA directed), delta 2, regulatory subunit 50kDa
0.20500	122601	0.06270	0.49050	0.50950	0.01160	0.00000	31.70090	0.04230	1.00000	28.61160	0.04630	1.00000	9129	hCG39390.3	PRPF3	PRP3 pre-mRNA processing factor 3 homolog (yeast)
0.20400	112126	0.08680	0.49600	0.50440	0.04750	0.00000	69.21980	0.04750	1.00000	62.51480	0.07270	1.00000	5441	null	POLR2L	polymerase (RNA) II (DNA directed) polypeptide L, 7.6kDa
0.20370	205074	0.07740	0.49690	0.50320	0.03240	0.00000	11.78470	0.04790	1.00000	10.64590	0.06080	1.00000	null	null	null	null
0.20220	180479	0.07730	0.50210	0.49800	0.03130	0.00000	386.55109	0.04130	1.00000	349.54681	0.06540	1.00000	23521	hCG1998057.1	RPL13A	ribosomal protein L13a
0.20130	195955	0.08290	0.50500	0.49540	0.04780	0.00000	8.54730	0.06090	1.00000	7.73420	0.05630	1.00000	57459	hCG1995981.1	GATAD2B	GATA zinc finger domain containing 2B
0.19970	236714	0.07690	0.51100	0.48910	0.03750	0.00000	133.47960	0.05680	1.00000	120.91440	0.05190	1.00000	null	null	null	null
0.19840	104566	0.07130	0.51690	0.48320	0.02850	0.00000	18.08220	0.05370	1.00000	16.39510	0.04690	1.00000	79882	hCG21080.2	FLJ11806	null
0.19750	153208	0.07610	0.51950	0.48060	0.03310	0.00000	367.88959	0.04300	1.00000	333.75781	0.06280	1.00000	6203	hCG2009111	RPS9	ribosomal protein S9
0.19700	142095	0.07090	0.52230	0.47780	0.02740	0.00000	260.74951	0.04970	1.00000	236.63850	0.05060	1.00000	401896	hCG1775736.1	LOC401896	null
0.19470	151858	0.08180	0.52740	0.47300	0.04870	0.00000	23.77680	0.05420	1.00000	21.61350	0.06120	1.00000	64852	hCG2020153.2	RBM21	RNA binding motif protein 21
0.19400	104900	0.07760	0.53020	0.47010	0.04580	0.00000	10.34830	0.06380	1.00000	9.41100	0.04420	1.00000	55172	hCG20149.2	C14orf104	chromosome 14 open reading frame 104
0.19220	162862	0.07180	0.54060	0.45950	0.03100	0.00000	10.36570	0.04680	1.00000	9.43850	0.05450	1.00000	53838	hCG27193.2	C11orf24	chromosome 11 open reading frame 24
0.19130	223856	0.06410	0.55000	0.45000	0.01770	0.00000	232.99350	0.03810	1.00000	212.29410	0.05150	1.00000	4493	hCG2040109.1	MT1E	metallothionein 1E (functional)
0.18930	192095	0.06680	0.55550	0.44450	0.02420	0.00000	537.81708	0.04420	1.00000	490.70471	0.05010	1.00000	null	hCG1644333.2	null	null
0.18890	113681	0.07610	0.54850	0.45170	0.04730	0.00000	13.57780	0.06370	1.00000	12.39180	0.04160	1.00000	5300	hCG28472.4	PIN1	protein (peptidyl-prolyl cis/trans isomerase) NIMA-interacting 1
0.18520	170463	0.07040	0.56950	0.43060	0.03210	0.00000	320.14749	0.04190	1.00000	292.94550	0.05660	1.00000	347544	hCG2040224	LOC347544	null
0.18450	170472	0.05990	0.58380	0.41620	0.01560	0.00000	77.72690	0.03810	1.00000	71.15330	0.04620	1.00000	null	hCG2041310	null	null
0.18260	116850	0.07180	0.57780	0.42230	0.03690	0.00000	19.71680	0.04320	1.00000	18.07340	0.05740	1.00000	22919	null	MAPRE1	microtubule-associated protein, RP/EB family, member 1
0.17900	161838	0.07170	0.59070	0.40940	0.04120	0.00000	18.39890	0.04780	1.00000	16.90770	0.05340	1.00000	347862	null	PDDC1	Parkinson disease 7 domain containing 1
0.17830	195497	0.07020	0.59490	0.40510	0.03880	0.00000	13.50930	0.04730	1.00000	12.42000	0.05190	1.00000	55209	hCG1759124.3	FLJ10707	null
0.17560	174774	0.06780	0.60930	0.39080	0.03570	0.00000	16.49320	0.04490	1.00000	15.19230	0.05080	1.00000	11236	hCG1780024.2	RNF139	ring finger protein 139
0.17230	200004	0.07210	0.61530	0.38490	0.04790	0.00000	21.29130	0.04690	1.00000	19.65710	0.05480	1.00000	6772	hCG25794.3	STAT1	signal transducer and activator of transcription 1, 91kDa
0.16950	102875	0.06670	0.63410	0.36590	0.03940	0.00000	30.77400	0.04690	1.00000	28.46640	0.04740	1.00000	27166	hCG1771748.2	PX19	null
0.16260	200749	0.06450	0.66930	0.33080	0.03740	0.00000	151.45290	0.03570	1.00000	140.77190	0.05370	1.00000	4831	hCG2015591	NME2	non-metastatic cells 2, protein (NM23B) expressed in
-0.16060	180233	0.06690	0.66930	0.33080	0.04680	0.00000	100.97730	0.05160	1.00000	117.41720	0.04260	1.00000	5440	hCG14879.2	POLR2K	polymerase (RNA) II (DNA directed) polypeptide K, 7.0kDa
-0.17060	133972	0.06210	0.63870	0.36130	0.02900	0.00000	238.48590	0.04330	1.00000	279.25211	0.04450	1.00000	2512	hCG2043542	FTL	ferritin, light polypeptide
-0.18740	129260	0.06190	0.56700	0.43300	0.01940	0.00000	80.35240	0.03970	1.00000	95.18760	0.04750	1.00000	3398	hCG1784377.2	ID2	inhibitor of DNA binding 2, dominant negative helix-loop-helix protein
-0.20410	129788	0.08210	0.49540	0.50480	0.03910	0.00000	38.69120	0.06760	1.00000	46.37030	0.04660	1.00000	29880	hCG32191.3	ALG5	asparagine-linked glycosylation 5 homolog (yeast, dolichyl-phosphate beta-glucosyltransferase)
-0.20690	196523	0.08610	0.48690	0.51360	0.04600	0.00000	82.50800	0.06740	1.00000	99.07160	0.05360	1.00000	4942	hCG39371.3	OAT	ornithine aminotransferase (gyrate atrophy)
-0.21190	115639	0.08620	0.47010	0.53020	0.03960	0.00000	273.08011	0.07370	1.00000	329.05359	0.04480	1.00000	null	null	null	null
-0.21450	198155	0.08090	0.45970	0.54050	0.03050	0.00000	7.77790	0.06580	1.00000	9.38870	0.04710	1.00000	51626	hCG16807.2	DYNC2LI1	dynein, cytoplasmic 2, light intermediate chain 1
-0.21620	169462	0.08080	0.45480	0.54540	0.03270	0.00000	12.00990	0.05660	1.00000	14.51470	0.05770	1.00000	8500	hCG25099.3	PPFIA1	protein tyrosine phosphatase, receptor type, f polypeptide (PTPRF), interacting protein (liprin), alpha 1
-0.21890	132743	0.08040	0.44540	0.55480	0.02930	0.00000	60.23350	0.05940	1.00000	72.92770	0.05420	1.00000	1854	hCG41784.3	DUT	dUTP pyrophosphatase
-0.22470	209604	0.08280	0.42690	0.57330	0.02820	0.00000	104.96680	0.06510	1.00000	127.60600	0.05110	1.00000	null	hCG2004433	null	null
-0.23030	103392	0.09260	0.42010	0.58060	0.04400	0.00000	25.91880	0.06330	1.00000	31.63080	0.06760	1.00000	51567	hCG37519.2	TTRAP	TRAF and TNF receptor associated protein
-0.23370	234207	0.09430	0.40760	0.59280	0.03740	0.00000	14.30270	0.08150	1.00000	17.49670	0.04740	1.00000	null	hCG1643855.2	null	null
-0.24010	145312	0.09210	0.39020	0.61020	0.03500	0.00000	7.98210	0.06850	1.00000	9.80750	0.06160	1.00000	51185	hCG1994643	CRBN	cereblon
-0.24250	152648	0.08120	0.36670	0.63340	0.01790	0.00000	7.64780	0.06380	1.00000	9.41260	0.05020	1.00000	null	null	null	null
-0.25540	131917	0.09050	0.34850	0.65180	0.02810	0.00000	22.85220	0.05710	1.00000	28.37740	0.07020	1.00000	10946	hCG2031763	SF3A3	splicing factor 3a, subunit 3, 60kDa
-0.25740	168754	0.10230	0.35890	0.64220	0.04280	0.00000	6.13620	0.06930	1.00000	7.63070	0.07530	1.00000	114876	hCG2020467	OSBPL1A	oxysterol binding protein-like 1A
-0.26310	160712	0.10980	0.35010	0.65120	0.04490	0.00000	13.30910	0.08880	1.00000	16.61550	0.06460	1.00000	79019	hCG41550.3	C22orf18	chromosome 22 open reading frame 18
-0.26530	186241	0.11040	0.34410	0.65710	0.04270	0.00000	8.09720	0.09280	1.00000	10.12450	0.05980	1.00000	10635	hCG24954.2	RAD51AP1	RAD51 associated protein 1
-0.26740	125335	0.09700	0.32930	0.67130	0.03240	0.00000	18.35450	0.05760	1.00000	22.98290	0.07810	1.00000	389988|10438	hCG2017386|hCG1791993.3|hCG1986317	LOC389988|C1D	null
-0.26860	100578	0.09710	0.32680	0.67380	0.03220	0.00000	31.48880	0.05630	1.00000	39.46340	0.07910	1.00000	null	null	null	null
-0.27220	234518	0.08340	0.28590	0.71420	0.01250	0.00000	652.34167	0.05850	1.00000	819.55402	0.05950	1.00000	null	hCG1981934	null	null
-0.27740	100639	0.11190	0.32260	0.67880	0.04180	0.00000	5.39630	0.08490	1.00000	6.80400	0.07290	1.00000	9984	hCG38029.4	THOC1	THO complex 1
-0.28040	160960	0.11090	0.31140	0.68960	0.03640	0.00000	599.19409	0.09010	1.00000	757.10132	0.06470	1.00000	7295	null	TXN	thioredoxin
-0.29200	166663	0.09780	0.26850	0.73170	0.02060	0.00000	6.15610	0.06730	1.00000	7.84130	0.07100	1.00000	132789	hCG32909.3	GNPDA2	glucosamine-6-phosphate deaminase 2
-0.29350	100912	0.10830	0.28510	0.71580	0.03170	0.00000	24.67220	0.07540	1.00000	31.45840	0.07780	1.00000	null	hCG2041182	null	null
-0.30260	225275	0.11580	0.27200	0.72890	0.03150	0.00000	128.48640	0.09450	1.00000	164.86121	0.06700	1.00000	10933	hCG2005375	MORF4L1	mortality factor 4 like 1
-0.30270	231065	0.11950	0.28350	0.71820	0.03980	0.00000	9.51030	0.08760	1.00000	12.20330	0.08130	1.00000	null	hCG1787686.2	null	null
-0.30370	138505	0.11060	0.26200	0.73860	0.02630	0.00030	3.61290	0.08790	1.00000	4.63920	0.06720	0.99970	null	hCG2036985	null	null
-0.30910	137541	0.07450	0.15800	0.84200	0.00160	0.00000	609.92712	0.06010	1.00000	786.15747	0.04400	1.00000	3020	hCG2006875|hCG1984517|hCG37528.3|hCG15501.3|hCG1788002.1	H3F3A	H3 histone, family 3A
-0.31880	207732	0.13580	0.27290	0.73010	0.04670	0.00020	3.65860	0.11200	1.00000	4.74740	0.07680	0.99980	84322	hCG1818186.1	C18orf12	chromosome 18 open reading frame 12
-0.33230	104525	0.11900	0.23330	0.76790	0.02940	0.00000	10.47550	0.07900	1.00000	13.72060	0.08900	1.00000	84955	hCG15047.3	NUDCD1	NudC domain containing 1
-0.33450	114917	0.12300	0.22560	0.77530	0.02660	0.00000	4.51450	0.09960	1.00000	5.92230	0.07220	1.00000	283650	null	MGC27165	null
-0.33850	222343	0.12480	0.22460	0.77650	0.02820	0.00000	5.88380	0.09760	1.00000	7.73990	0.07780	1.00000	689	hCG37844.3	BTF3	basic transcription factor 3
-0.35170	201868	0.11370	0.18470	0.81560	0.01600	0.00000	13.80020	0.08430	1.00000	18.32060	0.07630	1.00000	221037	hCG2024603.1	JMJD1C	jumonji domain containing 1C
-0.35960	108052	0.13740	0.21690	0.78530	0.03470	0.00000	6.43530	0.10240	1.00000	8.58990	0.09160	1.00000	81624	hCG1789441.1	DIAPH3	diaphanous homolog 3 (Drosophila)
-0.36440	124354	0.10790	0.14460	0.85550	0.00780	0.00000	9.44480	0.08860	1.00000	12.64880	0.06150	1.00000	7644	hCG2000529.1	ZNF91	zinc finger protein 91 (HPF7, HTF10)
-0.36630	236022	0.14230	0.20190	0.79970	0.02930	0.00000	690.41083	0.12470	1.00000	925.89478	0.06850	1.00000	null	hCG16179.4	null	null
-0.37890	206149	0.15430	0.20080	0.80170	0.03390	0.00000	4.35060	0.13830	1.00000	5.88540	0.06840	1.00000	115861	hCG1647802.2	TXNL6	thioredoxin-like 6
-0.38080	235541	0.12110	0.15970	0.84070	0.01560	0.00000	30.62560	0.08650	1.00000	41.48520	0.08470	1.00000	10492	hCG401112.3	SYNCRIP	synaptotagmin binding, cytoplasmic RNA interacting protein
-0.40690	112045	0.15890	0.17770	0.82480	0.03110	0.00000	5.03220	0.13520	1.00000	6.94100	0.08340	1.00000	656	hCG1782698.2	BMP8B	bone morphogenetic protein 8b (osteogenic protein 2)
-0.40860	122196	0.09940	0.06890	0.93110	0.00140	0.00000	31.96570	0.08390	1.00000	44.14280	0.05330	1.00000	60488	hCG38766.3	MRPS35	mitochondrial ribosomal protein S35
-0.41030	132134	0.13490	0.12950	0.87090	0.01190	0.00070	2.90690	0.11960	1.00000	4.01890	0.06240	0.99930	115650	hCG41562.2	TNFRSF13C	tumor necrosis factor receptor superfamily, member 13C
-0.41850	133594	0.12270	0.10450	0.89570	0.00680	0.00000	41.28380	0.10270	1.00000	57.40470	0.06710	1.00000	60592	hCG38729.4	SCOC	short coiled-coil protein
-0.42650	102244	0.18070	0.19350	0.81310	0.04740	0.00000	14.07170	0.14340	1.00000	19.67520	0.11000	1.00000	8887	hCG39032.3	TAX1BP1	Tax1 (human T-cell leukemia virus type I) binding protein 1
-0.44440	160288	0.17190	0.16590	0.83820	0.03530	0.00240	2.48340	0.13230	0.99980	3.51560	0.10970	0.99780	null	hCG2042189	null	null
-0.45460	190904	0.18220	0.15310	0.85020	0.03060	0.00070	2.91150	0.16250	0.99990	4.15100	0.08240	0.99940	150468	hCG16261.3	FLJ40629	null
-0.46690	200916	0.17300	0.12970	0.87210	0.02160	0.00000	13.72420	0.15350	1.00000	19.73410	0.07990	1.00000	6144	hCG2043429	RPL21	ribosomal protein L21
-0.47670	112186	0.13710	0.07110	0.92900	0.00480	0.00050	2.94010	0.12020	1.00000	4.25630	0.06590	0.99950	201191	hCG1644914.3	SAMD14	sterile alpha motif domain containing 14
-0.48250	228467	0.12190	0.06980	0.93040	0.00490	0.00000	265.23230	0.07520	1.00000	385.50699	0.09590	1.00000	null	hCG14638.4	null	null
-0.49160	231673	0.22730	0.16770	0.84140	0.04820	0.00000	14.80510	0.20860	1.00000	21.65570	0.09030	1.00000	null	hCG1642719.2	null	null
-0.49230	183335	0.17160	0.12440	0.87790	0.02340	0.00000	9.76710	0.12960	1.00000	14.29380	0.11250	1.00000	55166	hCG2000700	C6orf139	chromosome 6 open reading frame 139
-0.50350	199183	0.16120	0.10230	0.89890	0.01560	0.00090	2.78320	0.12050	0.99990	4.10480	0.10710	0.99920	null	hCG2040228	null	null
-0.55630	165527	0.22510	0.12570	0.88020	0.03340	0.01340	1.94700	0.19390	0.99280	2.97850	0.11440	0.99370	26092	hCG24481.3	TOR1AIP1	torsin A interacting protein 1
-0.59050	156930	0.23210	0.10770	0.89700	0.02760	0.00360	2.42840	0.20360	0.99780	3.80400	0.11140	0.99860	4299	hCG1816301.1	AFF1	AF4/FMR2 family, member 1
-0.59770	141922	0.14700	0.02900	0.97100	0.00180	0.00000	7.26800	0.11960	1.00000	11.44210	0.08540	1.00000	10357	hCG2004597	HMG1L1	high-mobility group (nonhistone chromosomal) protein 1-like 1
-0.63820	161049	0.26460	0.11590	0.89300	0.03730	0.18350	1.17470	0.22530	0.86430	1.90200	0.13880	0.93440	389610	null	XKR5	X Kell blood group precursor-related family, member 5
-0.66800	131092	0.33250	0.12930	0.88570	0.04940	0.10150	1.52440	0.31550	0.91130	2.51980	0.10480	0.98450	1018	hCG40885.3	CDK3	cyclin-dependent kinase 3
-0.68180	145163	0.24870	0.07460	0.92850	0.01830	0.02340	1.79710	0.21930	0.98260	2.99910	0.11740	0.99380	388210	hCG15071.3	LOC388210	null
-0.69750	133314	0.19080	0.03920	0.96130	0.00580	0.00000	19.08080	0.14700	1.00000	32.19120	0.12170	1.00000	null	null	null	null
-0.73120	219405	0.25870	0.08790	0.91900	0.02820	0.21910	1.07790	0.19220	0.83330	1.86150	0.17320	0.92140	23085	hCG1811880.2	RAB6IP2	RAB6 interacting protein 2
-0.73880	124964	0.30970	0.09540	0.91360	0.03310	0.00920	2.61850	0.27470	0.99130	4.54590	0.14310	0.99950	null	null	null	null
-0.78120	126482	0.26330	0.03240	0.96820	0.00550	0.06060	1.54210	0.25290	0.94700	2.75710	0.07330	0.99150	390113	hCG2041543.1	OR4X1	olfactory receptor, family 4, subfamily X, member 1
-0.79470	229802	0.38720	0.10950	0.90680	0.04620	0.28190	1.10060	0.36010	0.74520	1.98620	0.14220	0.94470	null	hCG1643030.2	null	null
-0.83580	229147	0.25530	0.05750	0.94630	0.01680	0.00000	21.09260	0.18050	1.00000	39.16440	0.18060	1.00000	390411	hCG1640195.4	LOC390411	null
-0.92170	124441	0.34500	0.09970	0.91900	0.04630	0.21450	1.10960	0.23610	0.82380	2.18670	0.25150	0.94080	140706	hCG38814.2	C20orf160	chromosome 20 open reading frame 160
-0.94250	127530	0.46170	0.08760	0.92710	0.03860	0.58240	0.51320	0.43730	0.14200	1.02610	0.14810	0.61510	347	hCG22831.3	APOD	apolipoprotein D
-0.97130	235210	0.47920	0.08670	0.92870	0.03910	0.38600	0.96740	0.45350	0.62930	1.97320	0.15470	0.94090	5426	hCG2007366	POLE	polymerase (DNA directed), epsilon
-1.03330	221257	0.57390	0.09760	0.92480	0.04930	0.60680	0.54520	0.55380	0.22550	1.16090	0.15070	0.69450	122945	hCG22269.2	C14orf148	chromosome 14 open reading frame 148
-1.18250	198133	0.46930	0.06630	0.94670	0.03120	0.56310	0.73190	0.40190	0.41660	1.72820	0.24230	0.87820	null	hCG1643394.3	null	null
-1.26570	150324	0.53150	0.06100	0.95150	0.02910	0.54270	0.75190	0.47610	0.44770	1.88080	0.23630	0.90780	2769	hCG23617.3	GNA15	guanine nucleotide binding protein (G protein), alpha 15 (Gq class)
-1.29150	211051	0.49970	0.06380	0.95020	0.03150	0.65670	0.60510	0.42230	0.25910	1.54090	0.26720	0.82530	null	hCG2039919	null	null
-1.34120	222854	0.58780	0.05980	0.95340	0.02950	0.66370	0.56580	0.53620	0.24230	1.49130	0.24080	0.81770	7975	hCG18899.4	MAFK	v-maf musculoaponeurotic fibrosarcoma oncogene homolog K (avian)
-1.50620	123329	0.81130	0.08060	0.94540	0.04720	0.64720	0.55070	0.76150	0.28620	1.62740	0.27980	0.84430	null	hCG2040838	null	null
-2.19840	193172	1.26260	0.07520	0.95580	0.04920	0.72000	0.35550	1.19940	0.16170	1.69740	0.39460	0.82520	8355	hCG1641781.2	HIST1H3G	histone 1, H3g
-2.21060	216389	0.79690	0.05760	0.96290	0.03520	0.76270	0.46410	0.68500	0.16640	2.23480	0.40730	0.89380	441276|442612	hCG1816907.1	LOC441276|LOC442612	null
-2.35340	187478	0.91100	0.05710	0.96400	0.03540	0.78890	0.32570	0.81040	0.05450	1.73150	0.41610	0.82420	342293	hCG18626.3	LOC342293	null
-2.47890	131819	1.34940	0.06950	0.95970	0.04590	0.59500	0.60600	1.27930	0.39390	3.51460	0.42930	0.94750	4133	hCG1776452.2	MAP2	microtubule-associated protein 2
-2.53250	136297	1.48680	0.05400	0.96610	0.03370	0.75490	0.28420	1.43800	0.11710	1.71060	0.37770	0.83290	56138	hCG1982192	PCDHA11	protocadherin alpha 11
-2.87120	118469	1.50930	0.04740	0.97010	0.02940	0.74060	0.37210	1.45210	0.22130	2.83240	0.41160	0.93170	129870|285031	null	LOC129870|LOC285031	null
-4.80810	223056	1.22530	0.02610	0.98240	0.01520	0.90040	0.29230	1.14210	0.08080	8.51900	0.44370	0.97760	151056	hCG1990539.2	PLB1	phospholipase B1
-4.83960	155937	9.14300	0.06590	0.96610	0.04660	0.53820	0.43740	9.13050	0.45970	13.02910	0.47820	0.97430	126298	hCG1642172.1	IRGQ	immunity-related GTPase family, Q
-4.88730	214580	2.89000	0.06070	0.96780	0.04220	0.59530	0.46460	2.83690	0.39520	14.30500	0.55170	0.95480	5608	hCG28772.3	MAP2K6	mitogen-activated protein kinase kinase 6
-5.68640	117158	1.39140	0.00940	0.99260	0.00450	0.88430	0.29440	1.34000	0.11100	15.77230	0.37460	0.99390	254295	hCG30598.3	PHYHD1	phytanoyl-CoA dioxygenase domain containing 1
-5.79230	193261	0.72950	0.03940	0.97630	0.02530	0.51690	0.78980	0.52910	0.48220	45.53430	0.50220	0.97440	347918	hCG1744452.3	FLJ33915	null
-6.01990	182237	4.71210	0.00020	0.99980	0.00000	0.52550	0.63560	4.70590	0.47450	42.90630	0.24210	1.00000	6003	hCG1790027.2	RGS13	regulator of G-protein signalling 13
