# Supplementary material for: TAF6δ Controls Apoptosis and Gene Expression in the Absence of p53
Source: PLoS One. 2008 Jul 16;3(7):e2721. doi: 10.1371/journal.pone.0002721 (PMC2444026; doi:10.1371/journal.pone.0002721)
Supplement: Supplementary Data File S2 — Genes changing in response to TAF6delta in HCT-116 p53 −/− (0.07 MB TXT) [file pone.0002721.s003.txt]

-----------------------------------------------
ace.map output generated Mon Dec 03 22:08:14 CET 2007
ace.map version: 0.918
http://www.iri.cnrs.fr/seg
-----------------------------------------------

TECHNOLOGY	applied biosystems
SPECIES	h.sapiens

FILTER DATE	07/12/03 21:08:14

TERM	f1
FILES:
INP_F1	D:\ace\dat\060926mace_acemap049\35bb3\ma2\071111_-_taf6-ctrl_mrg.ma2

DATA [CONDITION] :
INP_D1	071111122357default_p.dat [|q|>= 0.0000 e <= 0.0500]

STAT :
file	cond	miss	match	pass
C1	|q|>= 0.0000	0.00%	100.00%	1.34%
33095p	 e <= 0.0500	0.00%	1.34%	100.00%
071111_-_taf6-ctrl_mrg.ma2		0.00%	1.34%	100.00%
  
Fj		444	~1.34%	

file exported by ace.map | Sat Feb 23 12:07:07 CET 2008 | h.sapiens | applied biosystems | 071203_T6_targets_-_e005.ma3 | (c) 2007 by guillaume brysbaert, sebastian noth, arndt benecke [IHES - IRI]


annotation file used : Human_AB1700_Annotations_09_06.txt

LOG_Q[071111_-_taf6-ctrl_mrg.ma2]	PROBE	VAR[071111_-_taf6-ctrl_mrg.ma2]	P[071111_-_taf6-ctrl_mrg.ma2]	P'[071111_-_taf6-ctrl_mrg.ma2]	E[071111_-_taf6-ctrl_mrg.ma2]	A'[071111_-_taf6-ctrl_mrg.ma2]	SIGNAL{070920_-_taf6.ma1}	VAR{070920_-_taf6.ma1}	A{070920_-_taf6.ma1}	SIGNAL{070920_-_ctrl.ma1}	VAR{070920_-_ctrl.ma1}	A{070920_-_ctrl.ma1}	Entrez Gene ID	Celera Gene ID	Gene_Symbol	Gene_Name	
5.95940	200409	2.24230	0.02850	0.98140	0.01720	0.75300	14.09850	0.46360	0.97770	0.24990	2.19390	0.23520	null	hCG1791427.1	null	null
5.79720	221230	0.97760	0.00090	0.99910	0.00030	0.76430	19.32010	0.28380	0.99960	0.38320	0.93550	0.23550	2263	hCG1811153.1	FGFR2	fibroblast growth factor receptor 2 (bacteria-expressed kinase, keratinocyte growth factor receptor, craniofacial dysostosis 1, Crouzon syndrome, Pfeiffer syndrome, Jackson-Weiss syndrome)
4.98810	220302	1.28840	0.04800	0.97250	0.03190	0.90060	6.12340	0.52100	0.94830	0.21280	1.17840	0.05320	null	null	null	null
4.88960	137220	0.78200	0.01940	0.98620	0.01070	0.47040	18.70310	0.41910	0.98820	0.69590	0.66020	0.53030	null	hCG2042387	null	null
4.42100	169622	1.28800	0.00500	0.99570	0.00200	0.79930	6.07160	0.32680	0.99510	0.31260	1.24590	0.19770	23140	hCG1986053	ZZEF1	zinc finger, ZZ-type with EF-hand domain 1
4.33280	163292	0.68390	0.05000	0.97130	0.03320	0.51150	11.75370	0.51720	0.96340	0.64330	0.44740	0.48760	57496	hCG1982625.1	MKL2	MKL/myocardin-like 2
4.25950	233350	1.25520	0.01620	0.98800	0.00840	0.87020	4.48900	0.39170	0.97830	0.25850	1.19250	0.11300	null	hCG1804775.2	null	null
4.20190	185320	1.50740	0.00290	0.99740	0.00100	0.88160	3.77610	0.29640	0.99380	0.22630	1.47800	0.11360	340913	null	LOC340913	null
3.92430	116822	0.89730	0.00620	0.99480	0.00260	0.70060	6.13390	0.32950	0.99500	0.44560	0.83460	0.29740	null	hCG1818123.1	null	null
3.90600	131209	0.73760	0.01260	0.99020	0.00610	0.45650	9.63820	0.37010	0.99270	0.70910	0.63800	0.54410	null	hCG2041463	null	null
3.85750	231683	1.01190	0.01490	0.98860	0.00750	0.75630	5.03350	0.37750	0.98480	0.38300	0.93880	0.23570	null	hCG2024821	null	null
3.79690	170674	1.09860	0.04970	0.97080	0.03250	0.87990	2.34530	0.49810	0.88830	0.18610	0.97920	0.01080	92552	hCG1646597.2	ATXN3L	ataxin 3-like
3.59080	187478	1.27970	0.02890	0.98030	0.01670	0.87700	2.26460	0.41900	0.92000	0.20730	1.20920	0.05120	342293	hCG18626.3	LOC342293	null
3.45310	221736	1.58150	0.03710	0.97600	0.02250	0.82570	2.03470	0.43150	0.89490	0.20490	1.52150	0.08760	null	hCG2040878	null	null
3.43510	127023	1.37340	0.03110	0.97900	0.01810	0.76090	3.07730	0.41620	0.95280	0.31380	1.30880	0.21190	81328	hCG2042167	OR4A15	olfactory receptor, family 4, subfamily A, member 15
3.40310	196884	1.11610	0.05650	0.96760	0.03750	0.81180	2.76140	0.49970	0.90950	0.28790	0.99800	0.11930	55301	hCG1773872.1	THEDC1	thioesterase domain containing 1
3.34980	234979	1.35200	0.03420	0.97730	0.02030	0.70650	1.16660	0.42190	0.70730	0.12620	1.28450	0.00190	null	hCG1992647	null	null
3.31820	154818	2.66800	0.02340	0.98310	0.01270	0.67750	2.63160	0.30210	0.98090	0.29100	2.65080	0.31540	null	hCG1802388.2	null	null
3.29810	179190	1.01470	0.01990	0.98520	0.01040	0.59070	4.81230	0.37640	0.98430	0.53960	0.94230	0.40640	55667	hCG28269.4	C9orf55	chromosome 9 open reading frame 55
3.11560	126200	1.42000	0.02390	0.98260	0.01290	0.80430	2.03700	0.36360	0.92910	0.25920	1.37270	0.14540	246213	hCG21804.4	SLC17A8	solute carrier family 17 (sodium-dependent inorganic phosphate cotransporter), member 8
3.07600	144528	1.25090	0.03480	0.97660	0.02040	0.81210	1.56430	0.40720	0.84210	0.20460	1.18280	0.04380	114784	hCG2036650.2	CSMD2	CUB and Sushi multiple domains 2
3.03860	152736	1.39620	0.03030	0.97890	0.01720	0.70000	2.73860	0.38150	0.95720	0.36760	1.34310	0.28130	91664	null	LOC91664	null
3.02370	115276	2.66110	0.06080	0.96510	0.04030	0.69510	1.67600	0.38360	0.87480	0.22730	2.63330	0.23970	26080	hCG2043384	DKFZP434B061	null
2.95180	194120	2.45990	0.06540	0.96320	0.04400	0.66810	1.96850	0.40250	0.90410	0.28060	2.42670	0.29200	null	null	null	null
2.90900	234951	1.20010	0.02040	0.98460	0.01040	0.80650	1.95660	0.34230	0.93150	0.28730	1.15030	0.14490	441339	hCG1990696.1	LOC441339	null
2.84830	228383	1.54970	0.06220	0.96400	0.04110	0.73370	1.66440	0.45060	0.84080	0.25490	1.48270	0.15720	null	hCG1812135.1	null	null
2.84420	161073	0.86770	0.01580	0.98750	0.00750	0.76480	2.56210	0.33600	0.96820	0.39350	0.80000	0.21720	124637	hCG42027.2	FLJ32499	null
2.69010	219296	1.78280	0.04560	0.97050	0.02760	0.63920	2.28550	0.34780	0.95290	0.39060	1.74850	0.34630	151009|440894	hCG1980355.1	FLJ38359|LOC440894	null
2.67310	235622	1.88820	0.04640	0.97000	0.02830	0.71370	1.48160	0.33250	0.86190	0.25620	1.85870	0.20470	5314	hCG2036660	PKHD1	polycystic kidney and hepatic disease 1 (autosomal recessive)
2.67050	199487	0.87420	0.06780	0.96120	0.04520	0.77340	1.96670	0.48450	0.86580	0.34070	0.72760	0.12630	9899	hCG26558.3	SV2B	synaptic vesicle glycoprotein 2B
2.66040	161034	1.51070	0.06640	0.96170	0.04390	0.71090	1.40440	0.43700	0.78900	0.24500	1.44610	0.13520	84850	hCG1818096.1	C9orf70	chromosome 9 open reading frame 70
2.65730	119281	0.83400	0.02380	0.98210	0.01230	0.83170	1.54320	0.35460	0.86590	0.26980	0.75490	0.04670	375775	null	C9orf111	chromosome 9 open reading frame 111
2.64820	225804	1.02320	0.03970	0.97320	0.02320	0.77170	1.38570	0.39430	0.80370	0.24380	0.94420	0.05270	9372	hCG2031636	ZFYVE9	zinc finger, FYVE domain containing 9
2.62010	160200	1.05280	0.01220	0.98990	0.00530	0.71880	2.20570	0.28270	0.97310	0.39570	1.01410	0.26880	null	hCG2041927	null	null
2.60910	144210	1.33380	0.07020	0.96010	0.04690	0.69790	1.86530	0.45470	0.86600	0.33720	1.25390	0.22960	null	null	null	null
2.60670	155360	1.08170	0.03730	0.97430	0.02140	0.76640	1.39840	0.37760	0.81480	0.25320	1.01370	0.07680	null	hCG1796049.1	null	null
2.59800	141970	0.98030	0.06460	0.96210	0.04230	0.76030	1.54480	0.46260	0.81200	0.28140	0.86430	0.08280	137970	hCG1645394.3	UNC5D	unc-5 homolog D (C. elegans)
2.56840	100747	1.16060	0.03590	0.97500	0.02030	0.71190	1.17030	0.36100	0.73440	0.21760	1.10300	0.04810	23418	hCG39706.3	CRB1	crumbs homolog 1 (Drosophila)
2.55980	141381	1.03620	0.04930	0.96830	0.03010	0.74630	1.79420	0.41150	0.87990	0.33560	0.95100	0.17590	23017	hCG20198.3	FAIM2	Fas apoptotic inhibitory molecule 2
2.53160	219924	2.01270	0.04440	0.97050	0.02640	0.58400	2.43570	0.25110	0.98850	0.46460	1.99700	0.41400	null	hCG2021878	null	null
2.51920	126617	0.54350	0.04930	0.96810	0.03000	0.56720	3.13580	0.43540	0.94780	0.60330	0.32530	0.42500	29850	hCG16438.3	TRPM5	transient receptor potential cation channel, subfamily M, member 5
2.50000	123965	0.81390	0.05250	0.96660	0.03240	0.75580	1.96390	0.42870	0.89070	0.38290	0.69180	0.17270	null	hCG1818046.2	null	null
2.48400	228143	0.63940	0.03920	0.97300	0.02240	0.43310	3.70700	0.39950	0.97000	0.73080	0.49920	0.57120	null	hCG2019527	null	null
2.43510	116509	0.92220	0.06410	0.96150	0.04130	0.48450	0.84830	0.44520	0.48450	0.17300	0.80760	0.00140	401067	hCG1779513.1	IQCF3	IQ motif containing F3
2.37340	235921	1.63800	0.07320	0.95770	0.04850	0.67020	1.31410	0.37660	0.78670	0.27970	1.59410	0.20320	null	hCG2002149	null	null
2.35000	175860	1.35940	0.03630	0.97410	0.02010	0.71690	1.29890	0.29260	0.82830	0.28100	1.32750	0.16960	80739	hCG43731.1	C6orf25	chromosome 6 open reading frame 25
2.34830	140087	0.93240	0.06980	0.95880	0.04560	0.64750	2.13120	0.44780	0.89690	0.46160	0.81780	0.31420	55361	hCG25153.3	PI4KII	null
2.34640	187283	1.31860	0.05100	0.96670	0.03070	0.69030	1.20950	0.34930	0.75950	0.26230	1.27150	0.13330	51297	hCG37906.3	PLUNC	palate, lung and nasal epithelium carcinoma associated
2.29470	117592	0.84340	0.06890	0.95880	0.04460	0.72420	1.31240	0.44500	0.75670	0.29500	0.71650	0.06330	null	hCG1731747.1	null	null
2.28480	146080	1.36250	0.03470	0.97480	0.01880	0.15410	0.61280	0.26610	0.14970	0.13870	1.33630	0.00630	null	hCG1784151.1	null	null
2.26140	228320	0.97300	0.06740	0.95920	0.04320	0.71280	1.45410	0.42380	0.80640	0.33450	0.87590	0.15280	54143	hCG1817243.2	C21orf74	chromosome 21 open reading frame 74
2.22560	223731	0.80940	0.06620	0.95940	0.04210	0.72940	1.53770	0.43100	0.82380	0.36260	0.68510	0.14570	89766	hCG2007531.2	UMODL1	uromodulin-like 1
2.18510	164853	0.90820	0.05950	0.96190	0.03660	0.71590	1.35370	0.39670	0.79140	0.32830	0.81700	0.12960	null	hCG1808598.2	null	null
2.18250	146316	1.36310	0.07100	0.95720	0.04570	0.55230	2.27730	0.36000	0.94640	0.55330	1.31470	0.44140	null	hCG2042137	null	null
2.18220	191514	1.20530	0.07340	0.95630	0.04770	0.65880	1.58510	0.39440	0.85250	0.38520	1.13890	0.27480	3787	hCG37179.3	KCNS1	potassium voltage-gated channel, delayed-rectifier, subfamily S, member 1
2.17230	136576	0.77500	0.07190	0.95680	0.04640	0.71930	1.33110	0.44080	0.76200	0.32570	0.63740	0.08140	2488	hCG27657.3	FSHB	follicle stimulating hormone, beta polypeptide
2.14780	197896	1.05450	0.05340	0.96450	0.03180	0.53320	0.89320	0.35190	0.53600	0.22230	0.99410	0.03870	1088	hCG21882.3	CEACAM8	carcinoembryonic antigen-related cell adhesion molecule 8
2.12510	111465	1.02840	0.04970	0.96610	0.02890	0.64400	1.80880	0.33990	0.91780	0.45730	0.97060	0.32770	null	hCG1653330.2	null	null
2.03410	175426	0.60980	0.02780	0.97820	0.01350	0.57220	2.18100	0.31710	0.95980	0.58730	0.52090	0.42150	63035	hCG1980879	BCORL1	BCL6 co-repressor-like 1
2.02690	105004	0.73260	0.03310	0.97490	0.01680	0.69930	1.12140	0.31600	0.72740	0.30350	0.66090	0.06180	115207	hCG1646360.3	KCTD12	potassium channel tetramerisation domain containing 12
1.95570	163293	0.84760	0.03630	0.97260	0.01870	0.65750	1.04880	0.29160	0.69130	0.29820	0.79590	0.08840	54766	hCG39463.2	BTG4	B-cell translocation gene 4
1.94120	140845	0.64450	0.06050	0.95970	0.03600	0.33390	3.09410	0.38870	0.96380	0.88860	0.51410	0.67910	285203	hCG1777404.4	AER61	null
1.92810	179707	1.31390	0.07610	0.95300	0.04820	0.63420	1.38780	0.28850	0.86200	0.40220	1.28180	0.31460	150365	hCG2013121.1	RP5-821D11.2	null
1.86860	214844	0.95760	0.01810	0.98460	0.00730	0.47010	2.34550	0.14610	0.99780	0.70840	0.94640	0.53000	90342	hCG1810857.1	LOC90342	null
1.81040	147809	0.54380	0.03340	0.97370	0.01610	0.67230	1.60530	0.30850	0.90270	0.50480	0.44780	0.28610	341405	hCG37972.4	ANKRD33	ankyrin repeat domain 33
1.78270	103107	0.73790	0.04160	0.96850	0.02140	0.67660	1.12990	0.28910	0.74750	0.36220	0.67890	0.14320	null	hCG1816600.1	null	null
1.77970	106427	0.78790	0.04150	0.96860	0.02120	0.47990	2.15610	0.27530	0.97330	0.69260	0.73820	0.52120	84952	hCG2002631	CGNL1	cingulin-like 1
1.52670	157195	0.70850	0.08360	0.94450	0.05000	0.09010	0.53580	0.33210	0.08900	0.20510	0.62590	0.00130	3848	hCG1641539.2	KRT1	keratin 1 (epidermolytic hyperkeratosis)
1.50660	155733	0.59510	0.07310	0.94890	0.04150	0.63130	1.25440	0.33070	0.78750	0.48690	0.49470	0.27170	146212	hCG1775407.2	KCTD19	potassium channel tetramerisation domain containing 19
1.43470	177367	0.45740	0.07790	0.94530	0.04410	0.56910	1.45100	0.35370	0.84350	0.59200	0.29000	0.39940	8848	hCG1641368.3	TSC22D1	TSC22 domain family, member 1
1.43170	124882	0.49910	0.04540	0.96340	0.02110	0.29840	2.17080	0.26750	0.97620	0.88750	0.42140	0.71170	148156	hCG2000974	ZNF558	zinc finger protein 558
1.37630	110418	0.50270	0.05140	0.95900	0.02430	0.47530	1.59420	0.26490	0.92390	0.67730	0.42720	0.52910	10677	hCG40158.2	AVIL	advillin
1.34310	232363	0.39080	0.03930	0.96680	0.01640	0.47620	1.53240	0.25950	0.91430	0.66620	0.29220	0.52870	286006	hCG2013758.1	FLJ39575	null
1.32860	182561	0.21610	0.00420	0.99590	0.00070	0.00000	6.56670	0.18210	1.00000	2.88360	0.11640	1.00000	25900	hCG25955.2	HOM-TES-103	null
1.30780	185900	0.55080	0.06910	0.94750	0.03540	0.37460	1.80470	0.26640	0.95190	0.80400	0.48210	0.63880	8233	hCG15739.4	U2AF1L2	U2(RNU2) small nuclear RNA auxiliary factor 1-like 2
1.29580	202641	0.50550	0.05580	0.95520	0.02610	0.28040	2.05950	0.24690	0.97720	0.92520	0.44110	0.73010	400604	hCG1815790.2	LOC400604	null
1.28370	211983	0.47860	0.06320	0.95050	0.03090	0.36590	1.74150	0.27060	0.94300	0.78890	0.39480	0.65140	27433|158248	hCG1658543.3	TOR2A|TTC16	torsin family 2, member A|tetratricopeptide repeat domain 16
1.19390	162223	0.43650	0.04990	0.95770	0.02080	0.27420	1.84840	0.22220	0.97150	0.89110	0.37570	0.73940	2931	hCG21895.3	GSK3A	glycogen synthase kinase 3 alpha
1.18630	107359	0.44620	0.05660	0.95300	0.02490	0.14080	2.45580	0.23130	0.99220	1.19020	0.38160	0.86490	55853	hCG1774037.2	C10orf110	chromosome 10 open reading frame 110
1.14780	198391	0.55370	0.07780	0.93920	0.03830	0.40100	1.56260	0.20550	0.94480	0.77780	0.51410	0.61130	7049	hCG21711.3	TGFBR3	transforming growth factor, beta receptor III (betaglycan, 300kDa)
1.07690	128242	0.39070	0.06320	0.94660	0.02680	0.22750	1.77440	0.22690	0.96390	0.92770	0.31810	0.79370	85019	hCG2021815	C18orf45	chromosome 18 open reading frame 45
1.05450	101929	0.35980	0.04300	0.96120	0.01470	0.39410	1.39280	0.18620	0.91580	0.73960	0.30790	0.62740	1959	hCG40234.2	EGR2	early growth response 2 (Krox-20 homolog, Drosophila)
0.97540	235636	0.39280	0.07180	0.93850	0.02940	0.36810	1.39070	0.19330	0.91230	0.78010	0.34190	0.66000	null	hCG2007708	null	null
0.95600	235763	0.32570	0.04770	0.95620	0.01520	0.15580	1.76160	0.17260	0.97750	1.00150	0.27620	0.86040	null	null	null	null
0.89810	211048	0.33200	0.08360	0.92810	0.03410	0.36100	1.29210	0.21490	0.86970	0.76470	0.25300	0.68800	166929	hCG2044070	MGC26963	null
0.84550	130048	0.29600	0.09540	0.91830	0.03940	0.00340	3.17630	0.23010	0.99790	1.94960	0.18620	0.99870	79177	hCG39351.3	ZNF576	zinc finger protein 576
0.83170	116088	0.22690	0.04300	0.95880	0.01020	0.00240	2.75280	0.16870	0.99910	1.70590	0.15180	0.99850	null	null	null	null
0.82350	202919	0.36360	0.08480	0.92470	0.03150	0.05570	2.45580	0.13550	0.99880	1.53050	0.33740	0.94540	79635	hCG1988995	FLJ13646	null
0.75210	103896	0.30460	0.09610	0.91360	0.03440	0.06430	1.91080	0.16270	0.98770	1.25130	0.25750	0.94670	8187	hCG1646767.4	ZNF239	zinc finger protein 239
0.74170	146761	0.25470	0.10640	0.90590	0.04030	0.00010	5.69240	0.21510	0.99990	3.75450	0.13640	1.00000	84981	hCG1820470.1	MGC14376	null
0.72190	169116	0.25570	0.08630	0.91990	0.02670	0.01050	2.33100	0.16640	0.99680	1.55870	0.19410	0.99270	3817	hCG22932.3	KLK2	kallikrein 2, prostatic
0.70270	172008	0.20860	0.07540	0.92830	0.01990	0.00260	2.54090	0.17350	0.99810	1.72190	0.11580	0.99930	127428	hCG33702.3	C1orf83	chromosome 1 open reading frame 83
0.67710	146894	0.19900	0.06440	0.93750	0.01370	0.00030	3.05550	0.14790	0.99980	2.10770	0.13320	0.99990	6016	hCG17176.3	RIT1	Ras-like without CAAX 1
0.66290	159012	0.24970	0.08600	0.91820	0.02260	0.02120	2.07490	0.12220	0.99570	1.44540	0.21780	0.98300	92345	hCG1655280.3	LOC92345	null
0.66200	233702	0.22270	0.10470	0.90290	0.03280	0.00040	3.29830	0.18310	0.99960	2.29910	0.12680	1.00000	199800	hCG1998069	LOC199800	null
0.66120	185040	0.21360	0.08290	0.92070	0.02100	0.00010	3.43570	0.15510	0.99990	2.39620	0.14690	1.00000	57542	hCG1811238.3	KLHDC5	kelch domain containing 5
0.65980	148242	0.12900	0.01930	0.98070	0.00120	0.00000	65.07730	0.11500	1.00000	45.42960	0.05850	1.00000	3303|3304	hCG43726.3	HSPA1A|HSPA1B	heat shock 70kDa protein 1A|heat shock 70kDa protein 1B
0.65790	143403	0.22040	0.07130	0.93090	0.01550	0.00000	5.37840	0.12490	1.00000	3.75960	0.18160	1.00000	25929	hCG1979691	GEMIN5	gem (nuclear organelle) associated protein 5
0.62290	213961	0.20660	0.11470	0.89300	0.03500	0.00000	6.00740	0.18340	1.00000	4.30260	0.09510	1.00000	null	hCG2040199	null	null
0.61380	185501	0.27850	0.13110	0.88010	0.04440	0.00870	2.62630	0.12060	0.99950	1.89290	0.25100	0.99180	113675	hCG40375.2	SDSL	serine dehydratase-like
0.61020	166395	0.10640	0.00330	0.99670	0.00000	0.00000	10.63040	0.06090	1.00000	7.68070	0.08730	1.00000	130502	hCG32068.2	LOC130502	null
0.60810	147486	0.22320	0.11540	0.89160	0.03380	0.00020	3.35070	0.15670	0.99990	2.42450	0.15890	0.99990	80778	hCG1747865.2	ZNF34	zinc finger protein 34 (KOX 32)
0.60310	172931	0.10030	0.00590	0.99410	0.00010	0.00000	12.54690	0.07830	1.00000	9.11010	0.06270	1.00000	84324	hCG2016179	CIP29	null
0.59040	142416	0.24660	0.13390	0.87620	0.04320	0.00660	2.34240	0.14370	0.99790	1.71580	0.20040	0.99550	145389	hCG1811899.2	SLC38A6	solute carrier family 38, member 6
0.58890	144657	0.25690	0.13280	0.87690	0.04230	0.00010	6.80800	0.12390	1.00000	4.99210	0.22510	0.99990	null	hCG2040151	null	null
0.57720	131082	0.23610	0.12570	0.88150	0.03630	0.00330	2.54030	0.12540	0.99920	1.87790	0.20010	0.99750	4850	hCG19348.3	CNOT4	CCR4-NOT transcription complex, subunit 4
0.57550	171374	0.20080	0.13200	0.87650	0.03990	0.00000	5.49410	0.17630	1.00000	4.06620	0.09620	1.00000	null	hCG1734929.2	null	null
0.57400	118564	0.11560	0.01370	0.98630	0.00030	0.00000	10.67820	0.07340	1.00000	7.91130	0.08930	1.00000	60682	hCG32778.3	SMAP1	stromal membrane-associated protein 1
0.57390	146180	0.22370	0.13790	0.87190	0.04340	0.00220	2.53480	0.16070	0.99850	1.87810	0.15560	0.99930	112849	hCG22001.3	C14orf149	chromosome 14 open reading frame 149
0.52620	219040	0.10710	0.01790	0.98210	0.00030	0.00000	19.84420	0.06590	1.00000	15.19790	0.08440	1.00000	9411	hCG32035.3	ARHGAP29	Rho GTPase activating protein 29
0.51700	210992	0.10070	0.01260	0.98740	0.00010	0.00000	30.90790	0.05480	1.00000	23.82160	0.08450	1.00000	79833	hCG1818032.1	GEMIN6	gem (nuclear organelle) associated protein 6
0.51340	144980	0.16360	0.09980	0.90150	0.01570	0.00000	9.57430	0.11080	1.00000	7.39760	0.12030	1.00000	57396	hCG20100.2	CLK4	CDC-like kinase 4
0.50910	136008	0.19860	0.13760	0.86720	0.03290	0.03560	1.66920	0.11460	0.97970	1.29360	0.16220	0.98410	5926	hCG20985.2	ARID4A	AT rich interactive domain 4A (RBP1-like)
0.50020	228071	0.15720	0.08480	0.91570	0.00950	0.00000	6.16940	0.08090	1.00000	4.81080	0.13480	1.00000	80045	hCG2005810	GPR157	G protein-coupled receptor 157
0.49620	163583	0.14950	0.08610	0.91430	0.00960	0.00000	3.77670	0.09200	1.00000	2.95310	0.11790	1.00000	78994	hCG21164.3	MGC3121	null
0.49590	194045	0.18210	0.16350	0.84510	0.04630	0.00000	4.06650	0.16310	1.00000	3.18050	0.08090	1.00000	8704	hCG25202.4	B4GALT2	UDP-Gal:betaGlcNAc beta 1,4- galactosyltransferase, polypeptide 2
0.46920	221617	0.13150	0.09490	0.90550	0.00960	0.00000	14.13540	0.10260	1.00000	11.26200	0.08230	1.00000	6428	hCG14802.2	SFRS3	splicing factor, arginine/serine-rich 3
0.46040	150705	0.14600	0.13900	0.86320	0.02470	0.00000	6.32870	0.13080	1.00000	5.07310	0.06480	1.00000	56980	hCG1730378.2	PRDM10	PR domain containing 10
0.46030	106164	0.16280	0.12750	0.87390	0.01960	0.00000	9.16450	0.08680	1.00000	7.34660	0.13770	1.00000	8260	hCG39228.3	ARD1A	ARD1 homolog A, N-acetyltransferase (S. cerevisiae)
0.45750	228018	0.15340	0.13530	0.86650	0.02240	0.00020	2.86900	0.11180	0.99980	2.30440	0.10510	1.00000	50515	hCG2015274.1	CHST11	carbohydrate (chondroitin 4) sulfotransferase 11
0.45010	182799	0.17540	0.17440	0.83150	0.04200	0.00000	3.41970	0.12770	1.00000	2.76080	0.12030	1.00000	93973	hCG18097.3	ACTR8	ARP8 actin-related protein 8 homolog (yeast)
0.44910	173785	0.15280	0.15270	0.85020	0.02910	0.00000	3.77850	0.12660	1.00000	3.05260	0.08550	1.00000	132001	hCG28045.2	C3orf31	chromosome 3 open reading frame 31
0.44640	132159	0.13020	0.10060	0.89970	0.00880	0.00000	8.97620	0.08640	1.00000	7.26540	0.09740	1.00000	80821	hCG21833.3	DDHD1	DDHD domain containing 1
0.44430	175766	0.18320	0.17300	0.83200	0.03950	0.00000	3.59380	0.10070	1.00000	2.91300	0.15300	1.00000	201965	hCG1787251.1	RWDD4A	RWD domain containing 4A
0.44350	214325	0.16490	0.14560	0.85640	0.02440	0.00000	65.30340	0.08530	1.00000	52.96180	0.14110	1.00000	26608	hCG18987.3	TBL2	transducin (beta)-like 2
0.44090	188500	0.16440	0.16960	0.83470	0.03650	0.00000	3.46340	0.12280	1.00000	2.81400	0.10930	1.00000	92002	hCG1640514.2	FAM58A	family with sequence similarity 58, member A
0.42580	186921	0.15410	0.17910	0.82510	0.03780	0.00000	4.73830	0.13010	1.00000	3.89020	0.08250	1.00000	57665	hCG1641437.1	RDH14	retinol dehydrogenase 14 (all-trans and 9-cis)
0.41680	129176	0.09380	0.07310	0.92690	0.00210	0.00000	147.67439	0.07880	1.00000	122.00890	0.05090	1.00000	10492	hCG401112.3	SYNCRIP	synaptotagmin binding, cytoplasmic RNA interacting protein
0.41510	190669	0.09310	0.06540	0.93460	0.00140	0.00000	10.88550	0.06950	1.00000	9.00420	0.06190	1.00000	112970	hCG2039599	KTI12	KTI12 homolog, chromatin associated (S. cerevisiae)
0.41480	213797	0.14290	0.13500	0.86560	0.01440	0.00000	504.97620	0.06000	1.00000	417.78769	0.12970	1.00000	null	hCG1796067.2	null	null
0.40860	208118	0.14650	0.18140	0.82160	0.03370	0.00000	50.71670	0.11770	1.00000	42.13990	0.08730	1.00000	10557	hCG23636.3	RPP38	ribonuclease P/MRP 38kDa subunit
0.40150	228255	0.14690	0.18920	0.81400	0.03580	0.00000	4.27590	0.11670	1.00000	3.57020	0.08930	1.00000	null	hCG1813033.1	null	null
0.40040	161408	0.14630	0.18650	0.81640	0.03380	0.00000	17.10570	0.11150	1.00000	14.29410	0.09470	1.00000	10808	hCG32198.4	HSPH1	heat shock 105kDa/110kDa protein 1
0.40040	203443	0.15140	0.19410	0.80960	0.03840	0.00000	5.70760	0.11460	1.00000	4.76940	0.09890	1.00000	55840	hCG1639912.3	EAF2	ELL associated factor 2
0.39800	156119	0.15770	0.18850	0.81430	0.03410	0.00000	4.51230	0.08640	1.00000	3.77690	0.13190	1.00000	5699	hCG2026222	PSMB10	proteasome (prosome, macropain) subunit, beta type, 10
0.39470	224290	0.12260	0.16150	0.83940	0.01980	0.00000	87.13380	0.10720	1.00000	73.09730	0.05950	1.00000	10772	hCG1982870.1	FUSIP1	FUS interacting protein (serine/arginine-rich) 1
0.39200	128470	0.14320	0.19490	0.80810	0.03570	0.00000	11.42420	0.11460	1.00000	9.60210	0.08580	1.00000	84858	hCG23983.2	ZNF503	zinc finger protein 503
0.39110	109708	0.08340	0.05740	0.94260	0.00050	0.00000	32.36230	0.05080	1.00000	27.21760	0.06620	1.00000	85028	hCG1773592.1	C1orf79	chromosome 1 open reading frame 79
0.38860	230439	0.13930	0.16420	0.83660	0.01930	0.00000	13.70400	0.06420	1.00000	11.54520	0.12360	1.00000	25845	hCG1987797	DKFZP564I1171	null
0.38230	111356	0.11100	0.15240	0.84790	0.01350	0.00000	23.93700	0.09650	1.00000	20.25500	0.05480	1.00000	4792	hCG21175.2	NFKBIA	nuclear factor of kappa light polypeptide gene enhancer in B-cells inhibitor, alpha
0.37990	193655	0.14190	0.18660	0.81490	0.02660	0.00000	3.57800	0.07730	1.00000	3.03270	0.11900	1.00000	6835	hCG28146.4	SURF2	surfeit 2
0.37320	180086	0.12800	0.18520	0.81580	0.02360	0.00000	5.89040	0.09210	1.00000	5.01580	0.08890	1.00000	79844	null	ZDHHC11	zinc finger, DHHC-type containing 11
0.37270	137556	0.13230	0.20640	0.79600	0.03460	0.00000	26.06010	0.11410	1.00000	22.19890	0.06690	1.00000	79612	hCG2020106	NARG1L	NMDA receptor regulated 1-like
0.37210	176937	0.15270	0.22890	0.77640	0.04930	0.00000	5.79020	0.11170	1.00000	4.93440	0.10410	1.00000	7762	hCG24083.5	ZNF215	zinc finger protein 215
0.37160	173650	0.10670	0.14660	0.85360	0.00960	0.00000	10.42320	0.08050	1.00000	8.88540	0.07000	1.00000	171023	hCG38816.3	ASXL1	additional sex combs like 1 (Drosophila)
0.37100	205024	0.12930	0.19510	0.80640	0.02760	0.00000	5.44630	0.09970	1.00000	4.64460	0.08230	1.00000	90826	hCG2026199.1	LOC90826	null
0.36770	122009	0.11550	0.16590	0.83440	0.01430	0.00000	7.01750	0.07990	1.00000	5.99840	0.08340	1.00000	51319	hCG1811421.1	RSRC1	arginine/serine-rich coiled-coil 1
0.36430	131596	0.12690	0.19570	0.80540	0.02530	0.00000	39.08450	0.09140	1.00000	33.48670	0.08800	1.00000	55660	hCG1811743.1	FNBP3	formin binding protein 3
0.36270	106712	0.13860	0.22030	0.78250	0.03840	0.00000	41.02120	0.10280	1.00000	35.18520	0.09290	1.00000	10113	hCG23709.3	PREB	prolactin regulatory element binding
0.36250	139228	0.09710	0.13410	0.86600	0.00550	0.00000	72.49570	0.06990	1.00000	62.19280	0.06740	1.00000	26520	hCG22226.3	TIMM9	translocase of inner mitochondrial membrane 9 homolog (yeast)
0.35930	235476	0.13430	0.23240	0.77150	0.04480	0.00000	75.46720	0.12280	1.00000	64.88390	0.05430	1.00000	null	hCG2020484	null	null
0.35670	125688	0.13880	0.22110	0.78120	0.03580	0.00000	5.41930	0.08810	1.00000	4.66780	0.10730	1.00000	90025	hCG401118.4	C6orf157	chromosome 6 open reading frame 157
0.35530	227814	0.13010	0.20750	0.79370	0.02740	0.00000	6.73160	0.08150	1.00000	5.80350	0.10140	1.00000	23608	hCG1779540.3	MKRN1	makorin, ring finger protein, 1
0.35480	102267	0.12370	0.20400	0.79700	0.02540	0.00000	38.20920	0.08940	1.00000	32.95300	0.08550	1.00000	51188	hCG28860.2	SS18L2	synovial sarcoma translocation gene on chromosome 18-like 2
0.35450	202870	0.10250	0.15220	0.84790	0.00760	0.00000	11.34360	0.06460	1.00000	9.78560	0.07960	1.00000	54834	hCG38171.4	GDAP2	ganglioside induced differentiation associated protein 2
0.35440	214502	0.11720	0.19900	0.80180	0.02280	0.00000	7.57300	0.09460	1.00000	6.53330	0.06920	1.00000	11127	hCG24112.2	KIF3A	kinesin family member 3A
0.35400	135158	0.12350	0.21030	0.79100	0.02820	0.00000	11.38780	0.09740	1.00000	9.82700	0.07590	1.00000	null	hCG2042076	null	null
0.35020	193805	0.13150	0.23390	0.76900	0.04050	0.00000	75.42760	0.10960	1.00000	65.26280	0.07260	1.00000	23450	hCG1998533	SF3B3	splicing factor 3b, subunit 3, 130kDa
0.34950	116868	0.10430	0.16620	0.83390	0.00980	0.00000	10.77090	0.06820	1.00000	9.32370	0.07890	1.00000	348793	hCG1734198.3	WDR53	WD repeat domain 53
0.34860	174242	0.09370	0.13440	0.86560	0.00380	0.00000	110.43420	0.05170	1.00000	95.65720	0.07820	1.00000	54949	hCG2017012	FLJ20487	null
0.34600	221059	0.12970	0.23600	0.76660	0.03940	0.00000	12.99860	0.10630	1.00000	11.27940	0.07440	1.00000	90637	hCG1744855.2	ZFAND2A	zinc finger, AN1-type domain 2A
0.34600	113154	0.12660	0.23380	0.76860	0.03800	0.00000	117.00850	0.10890	1.00000	101.52890	0.06460	1.00000	26973	hCG2032534	CHORDC1	cysteine and histidine-rich domain (CHORD)-containing 1
0.34590	158708	0.10530	0.18000	0.82020	0.01260	0.00000	13.98060	0.07620	1.00000	12.13210	0.07270	1.00000	54977	hCG17021.2	FLJ20551	null
0.34530	189992	0.12110	0.21310	0.78780	0.02560	0.00000	13.58000	0.08620	1.00000	11.78980	0.08510	1.00000	79072	hCG37620.3	MGC5297	null
0.34520	131610	0.12360	0.22840	0.77350	0.03410	0.00000	60.62170	0.10440	1.00000	52.63240	0.06610	1.00000	402360	hCG1742476.2	LOC402360	null
0.34470	135943	0.13420	0.24410	0.75930	0.04430	0.00000	36.39010	0.10760	1.00000	31.60620	0.08020	1.00000	null	hCG29915.2	null	null
0.34410	129326	0.12460	0.21160	0.78930	0.02430	0.00000	12.24680	0.07140	1.00000	10.64120	0.10210	1.00000	51605	hCG39522.3	CGI-09	null
0.33930	139259	0.14150	0.25470	0.74920	0.04860	0.00000	9.52210	0.09590	1.00000	8.30130	0.10410	1.00000	152485	hCG38981.2	LOC152485	null
0.33840	219582	0.12900	0.24470	0.75790	0.04050	0.00000	5.23930	0.10270	1.00000	4.57040	0.07810	1.00000	7378	hCG2009894	UPP1	uridine phosphorylase 1
0.33830	155996	0.12320	0.23800	0.76390	0.03600	0.00000	27.51240	0.10340	1.00000	24.00190	0.06690	1.00000	null	hCG1820802.2	null	null
0.33810	214268	0.10240	0.17680	0.82330	0.00960	0.00000	7.75770	0.06090	1.00000	6.76860	0.08230	1.00000	8372	hCG2043475	HYAL3	hyaluronoglucosaminidase 3
0.33810	120632	0.11370	0.21390	0.78670	0.02260	0.00000	11.89220	0.08630	1.00000	10.37560	0.07410	1.00000	3622	hCG16448.3	ING2	inhibitor of growth family, member 2
0.33800	210554	0.11490	0.20340	0.79700	0.01800	0.00000	9.88090	0.06670	1.00000	8.62180	0.09350	1.00000	null	hCG1747891.2	null	null
0.33690	120734	0.10790	0.20110	0.79920	0.01670	0.00000	46.13710	0.07800	1.00000	40.28910	0.07460	1.00000	8772	hCG1647283.3	FADD	Fas (TNFRSF6)-associated via death domain
0.33330	123838	0.08960	0.15550	0.84450	0.00450	0.00000	14.72430	0.05600	1.00000	12.88950	0.07000	1.00000	4487	hCG39121.3	MSX1	msh homeobox homolog 1 (Drosophila)
0.32800	162862	0.10770	0.21420	0.78610	0.01800	0.00000	10.20500	0.07470	1.00000	8.96640	0.07760	1.00000	53838	hCG27193.2	C11orf24	chromosome 11 open reading frame 24
0.32740	178658	0.11100	0.23170	0.76910	0.02570	0.00000	14.77830	0.09140	1.00000	12.99010	0.06290	1.00000	84461	hCG42028.4	KIAA1787	null
0.32720	104900	0.10860	0.20570	0.79450	0.01450	0.00000	13.04450	0.05590	1.00000	11.46780	0.09310	1.00000	55172	hCG20149.2	C14orf104	chromosome 14 open reading frame 104
0.32650	146302	0.12420	0.24540	0.75600	0.03300	0.00000	9.24050	0.07990	1.00000	8.12750	0.09510	1.00000	5026	hCG33201.2	P2RX5	purinergic receptor P2X, ligand-gated ion channel, 5
0.32280	147353	0.08930	0.17940	0.82060	0.00630	0.00000	29.85950	0.06160	1.00000	26.32950	0.06460	1.00000	1958	hCG18777.1	EGR1	early growth response 1
0.31800	110548	0.11530	0.23770	0.76280	0.02330	0.00000	10.78820	0.06080	1.00000	9.54450	0.09800	1.00000	2263	hCG1811153.1	FGFR2	fibroblast growth factor receptor 2 (bacteria-expressed kinase, keratinocyte growth factor receptor, craniofacial dysostosis 1, Crouzon syndrome, Pfeiffer syndrome, Jackson-Weiss syndrome)
0.31780	177900	0.08130	0.16200	0.83800	0.00290	0.00000	100.51950	0.05020	1.00000	88.94780	0.06390	1.00000	10651	hCG1778458.2	MTX2	metaxin 2
0.31700	144872	0.10500	0.22520	0.77510	0.01710	0.00000	23.86220	0.06640	1.00000	21.12620	0.08140	1.00000	79672	hCG1725347.2	FN3KRP	null
0.31170	205607	0.11910	0.28080	0.72190	0.04660	0.00000	202.35690	0.10920	1.00000	179.81990	0.04750	1.00000	2171	hCG29118.3|hCG1984476|hCG40918.3	FABP5	fatty acid binding protein 5 (psoriasis-associated)
0.31150	108971	0.11870	0.27740	0.72500	0.04360	0.00000	27.14210	0.10340	1.00000	24.12140	0.05830	1.00000	125150	hCG1643345.4	LOC125150	null
0.30730	168210	0.11140	0.25910	0.74160	0.02740	0.00000	12.85030	0.07360	1.00000	11.45410	0.08360	1.00000	63892	hCG16399.3	THADA	thyroid adenoma associated
0.30660	186894	0.11830	0.28300	0.71910	0.04340	0.00000	14.63780	0.09840	1.00000	13.05340	0.06560	1.00000	10194	hCG16030.2	SDCCAG33	serologically defined colon cancer antigen 33
0.30550	122680	0.07930	0.18220	0.81780	0.00320	0.00000	265.08701	0.04770	1.00000	236.57570	0.06330	1.00000	5223	null	PGAM1	phosphoglycerate mutase 1 (brain)
0.30170	171021	0.09250	0.24120	0.75890	0.01520	0.00000	67.70550	0.07580	1.00000	60.58350	0.05300	1.00000	28955	hCG1787637.1	DEXI	null
0.29850	227162	0.09950	0.24760	0.75260	0.01580	0.00000	355.93600	0.05480	1.00000	319.20059	0.08300	1.00000	7529	hCG38378.3	YWHAB	tyrosine 3-monooxygenase/tryptophan 5-monooxygenase activation protein, beta polypeptide
0.29790	137199	0.10320	0.27170	0.72890	0.02720	0.00000	31.69920	0.08370	1.00000	28.43880	0.06030	1.00000	23636	hCG19665.3	NUP62	nucleoporin 62kDa
0.29760	134376	0.11910	0.29130	0.71040	0.04070	0.00000	4.31970	0.07790	1.00000	3.87610	0.09010	1.00000	553115	hCG1811710.1	PEF1	penta-EF-hand domain containing 1
0.29720	198178	0.13090	0.30180	0.70090	0.04930	0.00000	34.87590	0.06370	1.00000	31.30410	0.11430	1.00000	51651	hCG1775207.1	BIT1	null
0.29250	114747	0.10150	0.27740	0.72310	0.02580	0.00000	54.79250	0.07790	1.00000	49.34190	0.06510	1.00000	51643	hCG16706.4	TMBIM4	transmembrane BAX inhibitor motif containing 4
0.29130	215215	0.10000	0.28350	0.71710	0.02850	0.00000	86.07350	0.08770	1.00000	77.57480	0.04800	1.00000	63933	hCG37418.2	C6orf79	chromosome 6 open reading frame 79
0.29070	183456	0.09190	0.25520	0.74490	0.01400	0.00000	50.61450	0.06120	1.00000	45.63560	0.06860	1.00000	6429	hCG23483.3	SFRS4	splicing factor, arginine/serine-rich 4
0.28980	144438	0.08280	0.23830	0.76170	0.00830	0.00000	50.35770	0.06010	1.00000	45.43230	0.05690	1.00000	55257	hCG23417.3	C20orf20	chromosome 20 open reading frame 20
0.28890	235193	0.09430	0.25750	0.74260	0.01370	0.00000	15.41410	0.04960	1.00000	13.91490	0.08020	1.00000	22834	hCG27356.5	ZNF652	zinc finger protein 652
0.28580	135630	0.11250	0.30570	0.69550	0.03870	0.00000	19.97380	0.07510	1.00000	18.07010	0.08370	1.00000	79096	hCG25194.3	MGC4707	null
0.28180	111527	0.11710	0.32400	0.67830	0.05000	0.00000	5.39750	0.08540	1.00000	4.89680	0.08010	1.00000	23061	hCG15288.3	KIAA0676	null
0.28080	133386	0.11010	0.31930	0.68230	0.04390	0.00000	21.33290	0.08840	1.00000	19.36690	0.06560	1.00000	54850	hCG28492.3	FBXL12	F-box and leucine-rich repeat protein 12
0.27900	203109	0.11350	0.32480	0.67700	0.04650	0.00000	30.76580	0.08280	1.00000	27.96550	0.07770	1.00000	11266	hCG15850.3	DUSP12	dual specificity phosphatase 12
0.27360	167003	0.09490	0.29680	0.70330	0.01870	0.00000	147.54320	0.04780	1.00000	134.61490	0.08200	1.00000	6427	hCG27842.3	SFRS2	splicing factor, arginine/serine-rich 2
0.27250	128863	0.10350	0.32530	0.67550	0.03690	0.00000	49.45740	0.07800	1.00000	45.15980	0.06810	1.00000	1967	hCG1786220.2	EIF2B1	eukaryotic translation initiation factor 2B, subunit 1 alpha, 26kDa
0.27210	212648	0.09360	0.31010	0.69020	0.02470	0.00000	11.84990	0.07230	1.00000	10.82280	0.05950	1.00000	117143	hCG37995.2	TADA1L	transcriptional adaptor 1 (HFI1 homolog, yeast)-like
0.27070	152202	0.09500	0.31330	0.68700	0.02510	0.00000	8.39390	0.06760	1.00000	7.67410	0.06670	1.00000	79034	hCG2039585	C7orf26	chromosome 7 open reading frame 26
0.27000	182950	0.10780	0.33620	0.66510	0.04310	0.00000	7.51730	0.07810	1.00000	6.87590	0.07430	1.00000	23512	hCG1991474	SUZ12	suppressor of zeste 12 homolog (Drosophila)
0.26910	180412	0.10390	0.33300	0.66790	0.03850	0.00000	5.61580	0.07670	1.00000	5.13970	0.07010	1.00000	6817	null	SULT1A1	sulfotransferase family, cytosolic, 1A, phenol-preferring, member 1
0.26720	126933	0.10530	0.33830	0.66270	0.04030	0.00000	11.70870	0.07440	1.00000	10.73030	0.07450	1.00000	51016	hCG40174.3	C14orf122	chromosome 14 open reading frame 122
0.26710	158091	0.08950	0.31330	0.68690	0.02070	0.00000	51.71990	0.06560	1.00000	47.40090	0.06090	1.00000	55829	hCG28037.4	SELS	null
0.26610	122241	0.10180	0.33790	0.66300	0.03800	0.00000	260.65509	0.07730	1.00000	239.05769	0.06620	1.00000	6636|2023	hCG1640822.3	SNRPF|ENO1	small nuclear ribonucleoprotein polypeptide F|enolase 1, (alpha)
0.26490	168589	0.08120	0.30250	0.69750	0.01290	0.00000	17.02670	0.05980	1.00000	15.62940	0.05490	1.00000	441212|6100	hCG1744368.1|hCG1778622.3	LOC441212|RP9	retinitis pigmentosa 9 (autosomal dominant)
0.26390	109856	0.08940	0.31900	0.68110	0.02020	0.00000	20.77120	0.06000	1.00000	19.07870	0.06630	1.00000	51768	hCG38346.2	TM7SF3	transmembrane 7 superfamily member 3
0.26170	101145	0.07520	0.29380	0.70620	0.00750	0.00000	71.16800	0.04840	1.00000	65.47010	0.05760	1.00000	54926	hCG2033681	UBE2R2	ubiquitin-conjugating enzyme E2R 2
0.25790	124377	0.08060	0.31910	0.68100	0.01310	0.00000	16.76990	0.05410	1.00000	15.46800	0.05980	1.00000	29937	hCG39195.3	NENF	neuron derived neurotrophic factor
0.25760	158651	0.09640	0.35250	0.64820	0.03620	0.00000	43.29330	0.07710	1.00000	39.94020	0.05790	1.00000	5888	hCG1998805	RAD51	RAD51 homolog (RecA homolog, E. coli) (S. cerevisiae)
0.25760	197752	0.09560	0.34740	0.65300	0.03130	0.00000	46.84570	0.06630	1.00000	43.21820	0.06890	1.00000	null	hCG32861.3	null	null
0.25690	183157	0.08420	0.33260	0.66750	0.01900	0.00000	9.71020	0.06380	1.00000	8.96260	0.05490	1.00000	1942	hCG1745153.2	EFNA1	ephrin-A1
0.25610	145761	0.10270	0.36230	0.63880	0.04380	0.00000	62.28700	0.07470	1.00000	57.52280	0.07050	1.00000	54934	hCG26933.3	FLJ20436	null
0.25530	134459	0.10400	0.36830	0.63320	0.04940	0.00000	10.76730	0.08310	1.00000	9.94950	0.06250	1.00000	55647	hCG33043.2	RAB20	RAB20, member RAS oncogene family
0.25310	142688	0.08930	0.35380	0.64650	0.02840	0.00000	25.26590	0.07180	1.00000	23.38210	0.05310	1.00000	84306	hCG25611.2	MGC13096	null
0.25230	219934	0.07760	0.33050	0.66950	0.01200	0.00000	30.79040	0.05250	1.00000	28.51120	0.05710	1.00000	54470	hCG1783310.3	ARMCX6	armadillo repeat containing, X-linked 6
0.25170	154858	0.08200	0.34080	0.65920	0.01660	0.00000	24.04430	0.05550	1.00000	22.27310	0.06030	1.00000	55904	hCG2014496	MLL5	myeloid/lymphoid or mixed-lineage leukemia 5 (trithorax homolog, Drosophila)
0.25070	208636	0.08180	0.34150	0.65860	0.01540	0.00000	717.69482	0.04970	1.00000	665.31122	0.06500	1.00000	null	hCG1820440.2	null	null
0.25040	229426	0.09510	0.36470	0.63570	0.03310	0.00000	18.64270	0.06190	1.00000	17.28560	0.07220	1.00000	56930	hCG2004878	LOC56930	null
0.24880	130427	0.08790	0.35960	0.64060	0.02490	0.00000	10.96710	0.06000	1.00000	10.17960	0.06420	1.00000	283871	hCG41030.2	LOC283871	null
0.24770	155047	0.08640	0.36210	0.63810	0.02470	0.00000	12.74930	0.06290	1.00000	11.84310	0.05920	1.00000	4232	hCG18967.3	MEST	mesoderm specific transcript homolog (mouse)
0.24620	162444	0.09030	0.36800	0.63220	0.02670	0.00000	131.51041	0.05250	1.00000	122.29250	0.07350	1.00000	10987	hCG27806.3	COPS5	COP9 constitutive photomorphogenic homolog subunit 5 (Arabidopsis)
0.24250	138778	0.09190	0.38010	0.62010	0.03010	0.00000	621.27838	0.05120	1.00000	579.18103	0.07630	1.00000	null	hCG2042825	null	null
0.24220	118403	0.09660	0.39120	0.60960	0.04340	0.00000	16.43500	0.07190	1.00000	15.32480	0.06450	1.00000	55119	hCG39919.3	PRPF38B	PRP38 pre-mRNA processing factor 38 (yeast) domain containing B
0.24030	164457	0.09740	0.39640	0.60440	0.04490	0.00000	12.15010	0.07000	1.00000	11.34410	0.06770	1.00000	10482	hCG2020139.1	NXF1	nuclear RNA export factor 1
0.23880	118520	0.08580	0.38510	0.61500	0.02520	0.00000	21.93900	0.05320	1.00000	20.50580	0.06730	1.00000	55131	hCG33003.3	RBM28	RNA binding motif protein 28
0.23430	167987	0.09110	0.40830	0.59230	0.04090	0.00000	20.86990	0.07170	1.00000	19.56710	0.05620	1.00000	80004	hCG28119.2	RBM35B	RNA binding motif protein 35B
0.23300	153496	0.09650	0.41600	0.58500	0.04920	0.00000	8.80500	0.07130	1.00000	8.26300	0.06500	1.00000	9172	hCG15108.4	MYOM2	myomesin (M-protein) 2, 165kDa
0.22930	148146	0.08240	0.41310	0.58710	0.02760	0.00000	33.35700	0.05850	1.00000	31.38340	0.05810	1.00000	54849	hCG1811676.1	FLJ20186	null
0.22140	201836	0.08830	0.44330	0.55720	0.04300	0.00000	318.03461	0.06510	1.00000	300.87051	0.05970	1.00000	4706	hCG23856.4	NDUFAB1	NADH dehydrogenase (ubiquinone) 1, alpha/beta subcomplex, 1, 8kDa
0.20910	136442	0.08170	0.47860	0.52160	0.03640	0.00000	19.55830	0.05120	1.00000	18.66040	0.06370	1.00000	54606	hCG18300.3	DDX56	DEAD (Asp-Glu-Ala-Asp) box polypeptide 56
0.20450	128949	0.08540	0.49430	0.50610	0.04430	0.00000	84.13580	0.04680	1.00000	80.52820	0.07140	1.00000	9775	hCG28565.3	DDX48	DEAD (Asp-Glu-Ala-Asp) box polypeptide 48
0.19380	236423	0.07710	0.53210	0.46800	0.04070	0.00000	167.48190	0.05260	1.00000	161.50259	0.05640	1.00000	441481	hCG1734267.2	LOC441481	null
0.18490	191305	0.06870	0.57060	0.42950	0.03240	0.00000	30.07880	0.05090	1.00000	29.18450	0.04620	1.00000	1033	hCG1785851.2	CDKN3	cyclin-dependent kinase inhibitor 3 (CDK2-associated dual specificity phosphatase)
0.17020	166556	0.07070	0.62570	0.37440	0.04620	0.00000	33.85720	0.04490	1.00000	33.18700	0.05460	1.00000	8165	hCG33378.3	AKAP1	A kinase (PRKA) anchor protein 1
-0.22700	126679	0.08810	0.42390	0.57640	0.03480	0.00000	59.48140	0.07020	1.00000	76.78250	0.05330	1.00000	null	null	null	null
-0.23670	216320	0.10000	0.40590	0.59500	0.04660	0.00000	8.46710	0.08180	1.00000	11.00330	0.05750	1.00000	4134	hCG14846.3	MAP4	microtubule-associated protein 4
-0.23870	212373	0.07780	0.37480	0.62520	0.01610	0.00000	188.98759	0.05920	1.00000	245.93950	0.05050	1.00000	4500	hCG1642357.4	MT1L	metallothionein 1L
-0.24360	214202	0.09250	0.38350	0.61710	0.03720	0.00000	9.40590	0.05830	1.00000	12.28240	0.07180	1.00000	2314	hCG41390.3	FLII	flightless I homolog (Drosophila)
-0.24600	140559	0.09520	0.37600	0.62450	0.03450	0.00000	27.64270	0.07500	1.00000	36.15460	0.05860	1.00000	3046	hCG1640999.4	HBE1	hemoglobin, epsilon 1
-0.24800	191970	0.09850	0.38110	0.62000	0.04680	0.00000	66.05050	0.05350	1.00000	86.50890	0.08270	1.00000	5094	hCG2017557	PCBP2	poly(rC) binding protein 2
-0.25140	206410	0.10630	0.37600	0.62540	0.04950	0.00000	9.16510	0.08020	1.00000	12.03270	0.06970	1.00000	3927	hCG31400.2	LASP1	LIM and SH3 protein 1
-0.26020	146593	0.10640	0.35340	0.64770	0.04260	0.00000	17.19130	0.08380	1.00000	22.70870	0.06560	1.00000	37	hCG42007.3	ACADVL	acyl-Coenzyme A dehydrogenase, very long chain
-0.26440	138702	0.10750	0.34990	0.65160	0.04740	0.00000	23.49150	0.07010	1.00000	31.12050	0.08150	1.00000	5781	hCG1782075.4	PTPN11	protein tyrosine phosphatase, non-receptor type 11 (Noonan syndrome 1)
-0.27030	232153	0.11060	0.33440	0.66680	0.04190	0.00000	6.75360	0.08890	1.00000	8.98370	0.06580	1.00000	3418	hCG201466.3	IDH2	isocitrate dehydrogenase 2 (NADP+), mitochondrial
-0.27090	211959	0.08480	0.29600	0.70410	0.01570	0.00000	30.82950	0.05280	1.00000	41.02580	0.06640	1.00000	440365|440372	null	LOC440365|LOC440372	null
-0.27260	196893	0.10050	0.32440	0.67640	0.03630	0.00000	124.82260	0.05350	1.00000	166.30530	0.08510	1.00000	3159	hCG1999664|hCG2027825	HMGA1	high mobility group AT-hook 1
-0.27260	169429	0.11480	0.33430	0.66730	0.04560	0.00000	15.30920	0.09410	1.00000	20.39580	0.06570	1.00000	26260	hCG2003870	FBXO25	F-box protein 25
-0.27510	211546	0.11070	0.32680	0.67450	0.04240	0.00000	106.75660	0.08160	1.00000	142.47940	0.07480	1.00000	5034	hCG95895.3	P4HB	procollagen-proline, 2-oxoglutarate 4-dioxygenase (proline 4-hydroxylase), beta polypeptide
-0.28250	218260	0.11560	0.31470	0.68680	0.04200	0.00000	9.98080	0.09260	1.00000	13.38860	0.06920	1.00000	55249	hCG1996340	YY1AP1	YY1 associated protein 1
-0.28330	154223	0.11550	0.31220	0.68920	0.04090	0.00000	5.96740	0.09360	1.00000	8.00960	0.06770	1.00000	2632	hCG26798.3	GBE1	glucan (1,4-alpha-), branching enzyme 1 (glycogen branching enzyme, Andersen disease, glycogen storage disease type IV)
-0.28390	110074	0.09600	0.28220	0.71810	0.02080	0.00000	22.08760	0.06880	1.00000	29.65880	0.06700	1.00000	2760	hCG39150.3	GM2A	GM2 ganglioside activator
-0.28600	214599	0.12060	0.31210	0.68970	0.04440	0.00000	5.52470	0.10150	1.00000	7.42900	0.06510	1.00000	29957	hCG32880.3	SLC25A24	solute carrier family 25 (mitochondrial carrier; phosphate carrier), member 24
-0.29400	232006	0.12130	0.29170	0.70950	0.03710	0.00000	59.91540	0.10990	1.00000	81.02010	0.05130	1.00000	null	hCG1984362	null	null
-0.29560	152388	0.10340	0.26020	0.74010	0.01930	0.00000	20.03570	0.08910	1.00000	27.12300	0.05250	1.00000	null	hCG21842.2	null	null
-0.30090	127830	0.10450	0.26170	0.73880	0.02400	0.00000	36.50430	0.07380	1.00000	49.59880	0.07400	1.00000	81539	hCG39512.5	SLC38A1	solute carrier family 38, member 1
-0.30370	145550	0.10900	0.25110	0.74920	0.02060	0.00000	116.56480	0.09710	1.00000	158.68120	0.04960	1.00000	6282	hCG16921.3	S100A11	S100 calcium binding protein A11 (calgizzarin)
-0.30470	177779	0.10670	0.26480	0.73600	0.02870	0.00000	85.42160	0.06250	1.00000	116.36640	0.08650	1.00000	170685	hCG1657613.4	NUDT10	nudix (nucleoside diphosphate linked moiety X)-type motif 10
-0.30470	125108	0.10740	0.26370	0.73700	0.02810	0.00000	10.83310	0.06810	1.00000	14.75770	0.08310	1.00000	29123	hCG1980824	ANKRD11	ankyrin repeat domain 11
-0.30760	204492	0.11190	0.25770	0.74290	0.02680	0.00000	8.27670	0.08680	1.00000	11.29750	0.07060	1.00000	4134	hCG14846.3	MAP4	microtubule-associated protein 4
-0.31060	203952	0.11930	0.26880	0.73270	0.03630	0.00000	11.46230	0.08600	1.00000	15.67900	0.08270	1.00000	10362	hCG21948.4	HMG20B	high-mobility group 20B
-0.31410	203775	0.12420	0.27110	0.73090	0.04110	0.00000	47.32960	0.08830	1.00000	64.89610	0.08730	1.00000	266	hCG1732683.1	AMELY	amelogenin, Y-linked
-0.31640	209686	0.11950	0.27190	0.73060	0.04370	0.00000	99.15500	0.05330	1.00000	136.17870	0.10700	1.00000	7803	hCG1758968.1	PTP4A1	protein tyrosine phosphatase type IVA, member 1
-0.31770	196765	0.12710	0.25600	0.74530	0.03350	0.00000	15.15070	0.11260	1.00000	20.82690	0.05900	1.00000	9929	hCG41699.3	JOSD1	Josephin domain containing 1
-0.32270	163619	0.10790	0.21780	0.78250	0.01700	0.00000	19.13280	0.08670	1.00000	26.39120	0.06420	1.00000	1366	hCG1641357.3	CLDN7	claudin 7
-0.32650	129188	0.13510	0.26070	0.74200	0.04360	0.00000	8.76050	0.10780	1.00000	12.11630	0.08150	1.00000	4478	hCG18939.2	MSN	moesin
-0.33240	180740	0.13830	0.24700	0.75510	0.03810	0.00000	16.79050	0.12390	1.00000	23.31680	0.06150	1.00000	51703	hCG39840.3	ACSL5	acyl-CoA synthetase long-chain family member 5
-0.33330	225704	0.13650	0.25250	0.75030	0.04260	0.00000	7.54740	0.10740	1.00000	10.48740	0.08420	1.00000	3845	hCG14731.3	KRAS	v-Ki-ras2 Kirsten rat sarcoma viral oncogene homolog
-0.35390	143621	0.14230	0.24310	0.76150	0.04960	0.00000	22.68590	0.08550	1.00000	31.97740	0.11370	1.00000	4817	hCG19870.3	NIT1	nitrilase 1
-0.35560	133468	0.14930	0.23780	0.76630	0.04650	0.00000	12.15790	0.11760	1.00000	17.15680	0.09200	1.00000	64083	hCG22825.3	GOLPH3	golgi phosphoprotein 3 (coat-protein)
-0.35760	209377	0.13710	0.21400	0.78780	0.03200	0.00000	42.04660	0.11030	1.00000	59.41770	0.08150	1.00000	6319	hCG19413.3	SCD	stearoyl-CoA desaturase (delta-9-desaturase)
-0.35860	199385	0.11720	0.18820	0.81240	0.01980	0.00000	10.87040	0.07670	1.00000	15.37270	0.08860	1.00000	null	hCG1812041.1	null	null
-0.36430	183205	0.12310	0.16780	0.83250	0.01400	0.00000	3.47620	0.11060	1.00000	4.93520	0.05410	1.00000	2523	hCG16221.2	FUT1	fucosyltransferase 1 (galactoside 2-alpha-L-fucosyltransferase)
-0.36470	226343	0.09220	0.12560	0.87440	0.00450	0.00000	163.21680	0.05500	1.00000	231.79311	0.07400	1.00000	null	null	null	null
-0.36540	181362	0.14180	0.22330	0.78020	0.04180	0.00000	10.52540	0.09240	1.00000	14.95480	0.10760	1.00000	51320	hCG1640298.2	RKHD2	ring finger and KH domain containing 2
-0.37020	131551	0.16020	0.22390	0.78030	0.04470	0.00000	30.41470	0.14030	1.00000	43.35760	0.07730	1.00000	6520	hCG2016598.1	SLC3A2	solute carrier family 3 (activators of dibasic and neutral amino acid transport), member 2
-0.37340	154193	0.15210	0.22200	0.78230	0.04510	0.00000	33.68700	0.11160	1.00000	48.13080	0.10340	1.00000	null	hCG2042173	null	null
-0.37570	114310	0.15910	0.22140	0.78320	0.04570	0.00000	27.72090	0.12990	1.00000	39.66800	0.09180	1.00000	6917	hCG15661.2|hCG1811084.1	TCEA1	transcription elongation factor A (SII), 1
-0.38100	165825	0.14170	0.19890	0.80360	0.03370	0.00000	4.62820	0.09860	1.00000	6.64730	0.10180	1.00000	8473	hCG19962.3	OGT	O-linked N-acetylglucosamine (GlcNAc) transferase (UDP-N-acetylglucosamine:polypeptide-N-acetylglucosaminyl transferase)
-0.38300	201905	0.15360	0.20470	0.79850	0.03800	0.00000	50.68320	0.12390	1.00000	72.89440	0.09080	1.00000	23543	hCG2010626	RBM9	RNA binding motif protein 9
-0.38440	223043	0.14350	0.19770	0.80490	0.03430	0.00000	5.01620	0.09940	1.00000	7.22170	0.10350	1.00000	5151	hCG1991196.1	PDE8A	phosphodiesterase 8A
-0.38570	178628	0.08950	0.07170	0.92830	0.00090	0.00000	13.96200	0.07550	1.00000	20.11810	0.04800	1.00000	null	hCG36813.2	null	null
-0.39210	190572	0.14990	0.17590	0.82560	0.02550	0.00000	101.54340	0.13470	1.00000	146.96910	0.06580	1.00000	null	hCG1820813.2	null	null
-0.39400	198534	0.16890	0.20350	0.80080	0.04190	0.00000	3.88080	0.14970	1.00000	5.62440	0.07820	1.00000	84918	null	LRP11	low density lipoprotein receptor-related protein 11
-0.39480	209963	0.15290	0.19440	0.80880	0.03650	0.00000	8.43890	0.11480	1.00000	12.23730	0.10100	1.00000	5597	hCG32835.2	MAPK6	mitogen-activated protein kinase 6
-0.39520	187677	0.16350	0.21010	0.79530	0.04690	0.00000	4.64160	0.12200	1.00000	6.73240	0.10880	1.00000	27143	hCG23658.2	KIAA1274	KIAA1274
-0.39790	174547	0.12860	0.14940	0.85120	0.01600	0.00000	23.39770	0.09620	1.00000	34.00060	0.08540	1.00000	64866	hCG15444.3	CDCP1	CUB domain containing protein 1
-0.39920	217147	0.14760	0.17610	0.82580	0.02780	0.00000	6.99780	0.11710	1.00000	10.17830	0.08980	1.00000	6385	hCG38363.2	SDC4	syndecan 4 (amphiglycan, ryudocan)
-0.40210	189521	0.12670	0.13650	0.86390	0.01260	0.00000	4.43040	0.09980	1.00000	6.45710	0.07810	1.00000	79718	hCG2021503.1	TBL1XR1	transducin (beta)-like 1X-linked receptor 1
-0.40280	166714	0.17310	0.19920	0.80550	0.04260	0.00000	32.90820	0.15230	1.00000	47.98580	0.08220	1.00000	5781	hCG1782075.4|hCG1820719.2	PTPN11	protein tyrosine phosphatase, non-receptor type 11 (Noonan syndrome 1)
-0.41020	214093	0.15480	0.16970	0.83240	0.02790	0.00000	7.71590	0.12910	1.00000	11.30870	0.08540	1.00000	9448	hCG1640439.4	MAP4K4	mitogen-activated protein kinase kinase kinase kinase 4
-0.41130	154071	0.13240	0.11580	0.88430	0.00850	0.00000	38.62540	0.12460	1.00000	56.65460	0.04480	1.00000	3376	hCG31137.3	IARS	isoleucine-tRNA synthetase
-0.41180	188268	0.17370	0.20470	0.80210	0.04990	0.00000	5.26660	0.13030	1.00000	7.72760	0.11480	1.00000	79738	hCG1774050.2	FLJ23560	null
-0.41260	133209	0.13850	0.13280	0.86770	0.01330	0.00000	4.45400	0.12300	1.00000	6.53870	0.06360	1.00000	57826	hCG2043125	RAP2C	RAP2C, member of RAS oncogene family
-0.41260	158687	0.14330	0.14060	0.86010	0.01590	0.00000	34.47860	0.12770	1.00000	50.61580	0.06500	1.00000	5094	hCG2017557	PCBP2	poly(rC) binding protein 2
-0.41360	132868	0.16190	0.17530	0.82750	0.03180	0.00000	5.39650	0.13660	1.00000	7.92810	0.08690	1.00000	80060	hCG2042229	FLJ12595	null
-0.41520	229738	0.17910	0.19320	0.81200	0.04320	0.00000	4.90760	0.15720	1.00000	7.21770	0.08590	1.00000	null	hCG28561.3	null	null
-0.41670	206815	0.12410	0.10390	0.89620	0.00650	0.00000	8.90050	0.10900	1.00000	13.10370	0.05940	1.00000	83542	hCG1820488.1	MGC10812	null
-0.42210	137923	0.12800	0.10210	0.89800	0.00670	0.00000	8.38480	0.11510	1.00000	12.39040	0.05590	1.00000	29956	hCG37078.4	LASS2	LAG1 longevity assurance homolog 2 (S. cerevisiae)
-0.42240	221463	0.10820	0.08820	0.91180	0.00420	0.00000	10.20820	0.07390	1.00000	15.08900	0.07910	1.00000	340706	null	VWA2	von Willebrand factor A domain containing 2
-0.42260	174755	0.11050	0.08390	0.91610	0.00360	0.00000	5.71650	0.08580	1.00000	8.45080	0.06960	1.00000	51307	hCG18784.3	FAM53C	family with sequence similarity 53, member C
-0.42310	142210	0.14600	0.15520	0.84650	0.02430	0.00000	8.13970	0.10310	1.00000	12.03730	0.10340	1.00000	9610	hCG20306.3	RIN1	Ras and Rab interactor 1
-0.42440	151759	0.17260	0.17100	0.83210	0.03270	0.00000	39.56650	0.15480	1.00000	58.56510	0.07630	1.00000	6319	hCG19413.3|hCG1744742.2	SCD	stearoyl-CoA desaturase (delta-9-desaturase)
-0.42700	152488	0.17800	0.18990	0.81610	0.04510	0.00000	9.28880	0.14040	1.00000	13.77360	0.10940	1.00000	340947	hCG1640122.2	LOC340947	null
-0.43070	165257	0.13300	0.10550	0.89470	0.00830	0.00000	5.56590	0.11610	1.00000	8.27420	0.06480	1.00000	9793	hCG1811713.1	CKAP5	cytoskeleton associated protein 5
-0.43210	211174	0.17570	0.16850	0.83500	0.03340	0.00000	4.15180	0.15580	1.00000	6.17820	0.08130	1.00000	25777	hCG41706.3	UNC84B	unc-84 homolog B (C. elegans)
-0.43490	127600	0.20450	0.19280	0.81480	0.04980	0.00010	4.46020	0.19290	0.99990	6.64990	0.06800	1.00000	23048	hCG31250.3	FNBP1	formin binding protein 1
-0.43880	178151	0.12360	0.11300	0.88740	0.01130	0.00000	14.30920	0.06710	1.00000	21.39120	0.10380	1.00000	null	hCG2040899	null	null
-0.43930	205808	0.13190	0.10850	0.89180	0.01010	0.00000	4.06270	0.10080	1.00000	6.07580	0.08510	1.00000	382	hCG2013574	ARF6	ADP-ribosylation factor 6
-0.43960	176827	0.12490	0.10310	0.89710	0.00870	0.00000	24.89760	0.08620	1.00000	37.24240	0.09040	1.00000	476	hCG37943.3	ATP1A1	ATPase, Na+/K+ transporting, alpha 1 polypeptide
-0.44130	121583	0.13650	0.10270	0.89760	0.00880	0.00000	6.92370	0.11740	1.00000	10.36870	0.06960	1.00000	283991	hCG30902.2	FAM100B	family with sequence similarity 100, member B
-0.44160	155214	0.16690	0.18810	0.81950	0.04860	0.00000	5.99440	0.07510	1.00000	8.97890	0.14910	1.00000	null	hCG2041124	null	null
-0.44420	141983	0.18140	0.15970	0.84360	0.03170	0.00000	30.56200	0.16500	1.00000	45.86010	0.07530	1.00000	51474	hCG18513.3	EPLIN	null
-0.44500	228757	0.15210	0.13530	0.86610	0.02010	0.00000	3.77090	0.11770	1.00000	5.66180	0.09630	1.00000	null	hCG1993223	null	null
-0.44520	141516	0.17620	0.15940	0.84390	0.03180	0.00000	10.78180	0.15150	1.00000	16.18990	0.09000	1.00000	6833	hCG15643.3	ABCC8	ATP-binding cassette, sub-family C (CFTR/MRP), member 8
-0.44640	102047	0.13500	0.09980	0.90050	0.00860	0.00000	4.35190	0.11150	1.00000	6.54040	0.07610	1.00000	6700	null	SPRR2A	small proline-rich protein 2A
-0.44640	230241	0.18880	0.17900	0.82740	0.04390	0.00000	25.33790	0.15670	1.00000	38.08030	0.10530	1.00000	284288	hCG1640069.2	LOC284288	null
-0.44980	196671	0.12890	0.11830	0.88250	0.01450	0.00000	11.66970	0.05850	1.00000	17.57930	0.11490	1.00000	1969	hCG24712.3	EPHA2	EPH receptor A2
-0.45100	171701	0.15790	0.12160	0.87920	0.01580	0.00000	15.53290	0.14150	1.00000	23.41860	0.07000	1.00000	10049	hCG1999445	DNAJB6	DnaJ (Hsp40) homolog, subfamily B, member 6
-0.45680	191818	0.15420	0.13200	0.86960	0.02090	0.00000	4.45630	0.11320	1.00000	6.74550	0.10470	1.00000	90550	hCG19271.3	C10orf42	chromosome 10 open reading frame 42
-0.45680	143895	0.14520	0.11010	0.89050	0.01270	0.00000	3.63790	0.11630	1.00000	5.50670	0.08700	1.00000	899	hCG1811930.2	CCNF	cyclin F
-0.45700	199183	0.19870	0.17970	0.82800	0.04750	0.00000	5.48310	0.16660	1.00000	8.30110	0.10820	1.00000	null	hCG2040228	null	null
-0.46200	148844	0.15280	0.11740	0.88360	0.01590	0.00000	5.30440	0.12220	1.00000	8.05840	0.09180	1.00000	54808	hCG24489.3	DYM	dymeclin
-0.46260	138352	0.20910	0.18060	0.82800	0.04970	0.00000	7.89840	0.18390	1.00000	12.00390	0.09950	1.00000	55920	hCG25129.3	RCC2	regulator of chromosome condensation 2
-0.46400	112518	0.14340	0.09890	0.90150	0.01020	0.00020	2.96300	0.11690	0.99980	4.50780	0.08300	1.00000	null	null	null	null
-0.46410	232998	0.17750	0.14980	0.85370	0.03090	0.00000	3.65770	0.14390	1.00000	5.56490	0.10400	1.00000	null	hCG1811463.1	null	null
-0.46620	189366	0.14310	0.11050	0.89030	0.01410	0.00000	13.27020	0.09910	1.00000	20.21870	0.10330	1.00000	201562	null	PTPLB	protein tyrosine phosphatase-like (proline instead of catalytic arginine), member b
-0.46780	218811	0.20870	0.17710	0.83130	0.04870	0.00000	30.73820	0.18100	1.00000	46.88740	0.10390	1.00000	7430	hCG18160.3	VIL2	villin 2 (ezrin)
-0.46920	142436	0.14360	0.08280	0.91740	0.00660	0.00000	11.76180	0.12980	1.00000	17.95760	0.06150	1.00000	3162	hCG40033.4	HMOX1	heme oxygenase (decycling) 1
-0.47070	195881	0.16910	0.15460	0.85000	0.03500	0.00000	6.03930	0.10200	1.00000	9.23040	0.13490	1.00000	159989	hCG2032251.1	FLJ25393	null
-0.47140	102874	0.17760	0.12300	0.87850	0.01950	0.00000	26.82440	0.16660	1.00000	41.01850	0.06160	1.00000	6897	hCG36827.3	TARS	threonyl-tRNA synthetase
-0.47440	186208	0.20380	0.17350	0.83490	0.04800	0.00060	2.87860	0.16550	0.99940	4.41090	0.11890	1.00000	2820	hCG40096.3	GPD2	glycerol-3-phosphate dehydrogenase 2 (mitochondrial)
-0.47470	219717	0.13310	0.07990	0.92020	0.00640	0.00000	6.88310	0.10190	1.00000	10.54930	0.08560	1.00000	2119	hCG2021087	ETV5	ets variant gene 5 (ets-related molecule)
-0.47540	167635	0.19460	0.16220	0.84400	0.04070	0.00050	2.88060	0.15700	0.99950	4.41700	0.11490	1.00000	445	hCG31245.3	ASS	argininosuccinate synthetase
-0.47560	183780	0.19100	0.17230	0.83600	0.04740	0.00000	5.30820	0.13040	1.00000	8.14040	0.13950	1.00000	26273	hCG27567.3	FBXO3	F-box protein 3
-0.47640	155153	0.18830	0.16190	0.84430	0.04080	0.00000	6.26300	0.13930	1.00000	9.61020	0.12670	1.00000	11344	hCG2043378|hCG2045957	PTK9L	PTK9L protein tyrosine kinase 9-like (A6-related protein)
-0.47810	117030	0.18310	0.15240	0.85240	0.03540	0.00010	3.43120	0.13740	0.99990	5.27110	0.12100	1.00000	null	hCG2041561	null	null
-0.47810	170412	0.20320	0.15810	0.84760	0.03880	0.00000	5.88470	0.18030	1.00000	9.04030	0.09380	1.00000	118881	hCG23982.3	COMTD1	catechol-O-methyltransferase domain containing 1
-0.47890	138505	0.18590	0.16390	0.84300	0.04260	0.00010	3.29350	0.12540	0.99990	5.06250	0.13730	1.00000	null	hCG2036985	null	null
-0.48100	233277	0.17050	0.12180	0.87990	0.02050	0.00000	3.78080	0.14220	1.00000	5.81980	0.09410	1.00000	null	hCG1745116.2	null	null
-0.48120	170567	0.21980	0.17230	0.83670	0.04880	0.00000	31.06190	0.19760	1.00000	47.82060	0.09630	1.00000	null	hCG2041429	null	null
-0.48380	151733	0.17600	0.12330	0.87860	0.02160	0.00250	2.32590	0.15090	0.99750	3.58740	0.09060	1.00000	54464	hCG19062.3	XRN1	5'-3' exoribonuclease 1
-0.48600	187447	0.18220	0.11910	0.88270	0.02000	0.00000	5.96240	0.16770	1.00000	9.20990	0.07120	1.00000	null	null	null	null
-0.48610	201005	0.11450	0.03780	0.96220	0.00100	0.00000	11.25790	0.09640	1.00000	17.39080	0.06180	1.00000	6464	hCG1997126.2	SHC1	SHC (Src homology 2 domain containing) transforming protein 1
-0.48750	180395	0.15200	0.09620	0.90450	0.01180	0.00000	5.14780	0.11970	1.00000	7.96030	0.09360	1.00000	7039	hCG40573.2	TGFA	transforming growth factor, alpha
-0.48960	180998	0.18840	0.13620	0.86730	0.02870	0.00000	4.53210	0.15960	1.00000	7.01830	0.10010	1.00000	6515	hCG22218.2	SLC2A3	solute carrier family 2 (facilitated glucose transporter), member 3
-0.49200	156029	0.20160	0.16650	0.84240	0.04740	0.00000	6.35650	0.14700	1.00000	9.86010	0.13790	1.00000	55251|4661	hCG2045877|hCG22758.3	PCMTD2|MYT1	protein-L-isoaspartate (D-aspartate) O-methyltransferase domain containing 2|myelin transcription factor 1
-0.49330	128967	0.16220	0.08830	0.91220	0.01000	0.00000	30.24710	0.14780	1.00000	46.96000	0.06680	1.00000	2617	hCG39136.3	GARS	glycyl-tRNA synthetase
-0.49520	176555	0.18960	0.11900	0.88300	0.02130	0.00000	6.84390	0.17600	1.00000	10.63930	0.07040	1.00000	8771|51750	hCG22751.5|hCG2044836	TNFRSF6B|RTEL1	tumor necrosis factor receptor superfamily, member 6b, decoy|regulator of telomere elongation helicase 1
-0.49540	106979	0.18330	0.11690	0.88500	0.02050	0.00000	54.60860	0.16410	1.00000	84.90440	0.08160	1.00000	81631	hCG32374.3	MAP1LC3B	microtubule-associated protein 1 light chain 3 beta
-0.50130	125442	0.15700	0.07650	0.92380	0.00750	0.00000	5.47380	0.14200	1.00000	8.54530	0.06690	1.00000	7112	hCG2015322.1	TMPO	thymopoietin
-0.50230	141136	0.18630	0.14030	0.86450	0.03320	0.00090	2.53360	0.13430	0.99910	3.95800	0.12910	1.00000	9181	hCG1996334.1	ARHGEF2	rho/rac guanine nucleotide exchange factor (GEF) 2
-0.50480	219304	0.16030	0.11910	0.88330	0.02280	0.00010	2.87090	0.08820	0.99990	4.49270	0.13390	1.00000	80125	hCG2005366	CCDC33	coiled-coil domain containing 33
-0.50560	223270	0.21740	0.15070	0.85610	0.04000	0.00000	18.59770	0.19290	1.00000	29.12000	0.10030	1.00000	91408	hCG2031635.1	BTF3L4	basic transcription factor 3-like 4
-0.50600	122888	0.16590	0.08430	0.91620	0.00990	0.00000	5.04720	0.15050	1.00000	7.90510	0.06990	1.00000	null	hCG2042830	null	null
-0.50780	178191	0.19560	0.12600	0.87730	0.02650	0.00020	3.27210	0.17080	0.99980	5.13130	0.09530	1.00000	4926	hCG2017131	NUMA1	nuclear mitotic apparatus protein 1
-0.50830	103430	0.18370	0.13010	0.87370	0.02870	0.00000	6.43450	0.13590	1.00000	10.09390	0.12360	1.00000	339390	hCG1645989.3	CLEC4G	C-type lectin superfamily 4, member G
-0.50910	116123	0.20100	0.12590	0.87740	0.02670	0.00010	3.69840	0.18170	0.99990	5.80530	0.08590	1.00000	null	hCG96665.3	null	null
-0.51070	155318	0.22510	0.13980	0.86550	0.03440	0.00000	8.33950	0.21670	1.00000	13.10470	0.06100	1.00000	389173	hCG2021820	LOC389173	null
-0.51240	101196	0.22180	0.15130	0.85630	0.04170	0.00000	7.87550	0.19520	1.00000	12.38960	0.10530	1.00000	103	hCG18813.4	ADAR	adenosine deaminase, RNA-specific
-0.51290	178364	0.20390	0.14100	0.86460	0.03550	0.00000	7.44000	0.16640	1.00000	11.70910	0.11780	1.00000	6343	hCG1778303.3	SCT	secretin
-0.51730	100146	0.18560	0.10790	0.89400	0.01940	0.00000	4.07030	0.16040	1.00000	6.42510	0.09340	1.00000	null	hCG2042386	null	null
-0.51770	205208	0.20700	0.13280	0.87180	0.03170	0.00100	2.83340	0.17940	0.99900	4.47400	0.10330	1.00000	23355	hCG2021262.1	KIAA0804	KIAA0804
-0.52000	227890	0.16450	0.07190	0.92850	0.00750	0.00000	6.97060	0.15010	1.00000	11.02430	0.06730	1.00000	132720	hCG2027913	FLJ39370	null
-0.52270	123455	0.20720	0.12350	0.88020	0.02750	0.00000	7.64540	0.18600	1.00000	12.11420	0.09120	1.00000	7905	hCG37934.3	C5orf18	chromosome 5 open reading frame 18
-0.52270	179827	0.16200	0.07780	0.92270	0.00930	0.00000	19.12190	0.13630	1.00000	30.29810	0.08750	1.00000	7538	hCG43352.3	ZFP36	zinc finger protein 36, C3H type, homolog (mouse)
-0.52440	207587	0.14250	0.06500	0.93520	0.00610	0.00000	4.21850	0.10310	1.00000	6.69220	0.09830	1.00000	1912	hCG2032082	PHC2	polyhomeotic-like 2 (Drosophila)
-0.52480	150727	0.20710	0.14920	0.85900	0.04270	0.00000	6.95960	0.14890	1.00000	11.04360	0.14400	1.00000	26239	hCG52186.3	LCE2B	late cornified envelope 2B
-0.52850	105427	0.20920	0.12590	0.87840	0.02950	0.00000	62.31680	0.18280	1.00000	99.13630	0.10170	1.00000	6744	hCG2004715	SSFA2	sperm specific antigen 2
-0.53180	199449	0.22930	0.15730	0.85360	0.04950	0.01870	1.85330	0.18400	0.98130	2.95510	0.13680	1.00000	2853	hCG1659989.2	GPR31	G protein-coupled receptor 31
-0.53490	136572	0.23390	0.14210	0.86540	0.04000	0.00000	8.37930	0.21140	1.00000	13.38990	0.10020	1.00000	22926	hCG15848.3	ATF6	activating transcription factor 6
-0.53910	213688	0.16900	0.09750	0.90420	0.01750	0.00000	5.92270	0.11270	1.00000	9.49170	0.12590	1.00000	51496	hCG37787.3	CTDSPL2	CTD (carboxy-terminal domain, RNA polymerase II, polypeptide A) small phosphatase like 2
-0.53980	192570	0.24070	0.14980	0.85990	0.04590	0.02150	1.91060	0.21190	0.97850	3.06350	0.11410	1.00000	152503	hCG19177.4	SH3D19	null
-0.54420	210330	0.23580	0.13690	0.87030	0.03830	0.00000	10.77700	0.21340	1.00000	17.33250	0.10040	1.00000	57515	hCG21662.2	SERINC1	serine incorporator 1
-0.54570	119269	0.16020	0.06850	0.93200	0.00810	0.00000	19.22390	0.12640	1.00000	30.94930	0.09840	1.00000	5573	hCG28462.4	PRKAR1A	protein kinase, cAMP-dependent, regulatory, type I, alpha (tissue specific extinguisher 1)
-0.54860	237034	0.18780	0.09760	0.90440	0.01850	0.00060	2.79170	0.15180	0.99940	4.50350	0.11050	1.00000	null	null	null	null
-0.55100	147346	0.16090	0.06850	0.93200	0.00850	0.00000	5.06230	0.12410	1.00000	8.18000	0.10240	1.00000	1668	null	DEFA3	defensin, alpha 3, neutrophil-specific
-0.55550	214295	0.19720	0.10480	0.89810	0.02240	0.00000	7.21370	0.15880	1.00000	11.69260	0.11700	1.00000	8971	hCG2022619	H1FX	H1 histone family, member X
-0.56350	125032	0.21560	0.13290	0.87490	0.03870	0.00000	19.25930	0.15450	1.00000	31.39220	0.15040	1.00000	2119	null	ETV5	ets variant gene 5 (ets-related molecule)
-0.57520	180055	0.23920	0.11700	0.88850	0.03090	0.00020	4.68470	0.21850	0.99980	7.69780	0.09740	1.00000	3915	hCG40729.2	LAMC1	laminin, gamma 1 (formerly LAMB2)
-0.58140	194026	0.23480	0.11620	0.88950	0.03120	0.00000	10.71070	0.20580	1.00000	17.67610	0.11310	1.00000	286343	hCG27957.3	C9orf150	chromosome 9 open reading frame 150
-0.58650	181166	0.19020	0.06490	0.93580	0.00930	0.00000	12.71540	0.16970	1.00000	21.05790	0.08600	1.00000	1041	hCG25995.2	CDSN	corneodesmosin
-0.59200	148435	0.22440	0.13860	0.87290	0.04650	0.00000	10.58950	0.13500	1.00000	17.60450	0.17930	1.00000	2150	hCG37059.3	F2RL1	coagulation factor II (thrombin) receptor-like 1
-0.59200	150078	0.21580	0.10280	0.90130	0.02520	0.00360	2.33980	0.17410	0.99640	3.88970	0.12750	1.00000	25896	hCG1989412.1	C1orf73	chromosome 1 open reading frame 73
-0.60350	182265	0.23810	0.10050	0.90370	0.02520	0.06130	1.55000	0.21500	0.93870	2.59740	0.10240	1.00000	1305	hCG1787551.2	COL13A1	collagen, type XIII, alpha 1
-0.60630	128365	0.29730	0.13940	0.87370	0.04900	0.00040	17.94730	0.28240	0.99960	30.13400	0.09280	1.00000	null	null	null	null
-0.60880	108289	0.25840	0.09760	0.90640	0.02420	0.00040	6.52880	0.25250	0.99960	10.98090	0.05470	1.00000	11260	hCG2014672	XPOT	exportin, tRNA (nuclear export receptor for tRNAs)
-0.62180	130312	0.20680	0.05770	0.94310	0.00880	0.00220	2.64120	0.19080	0.99780	4.48250	0.07970	1.00000	134266	hCG37490.3	GRPEL2	GrpE-like 2, mitochondrial (E. coli)
-0.62520	211694	0.23170	0.08680	0.91630	0.02030	0.00300	2.63310	0.20420	0.99700	4.47920	0.10940	1.00000	6646	hCG23564.3	SOAT1	sterol O-acyltransferase (acyl-Coenzyme A: cholesterol acyltransferase) 1
-0.62850	100064	0.20210	0.07090	0.93080	0.01370	0.00000	200.93280	0.16160	1.00000	342.61041	0.12130	1.00000	2069	hCG14966.2	EREG	epiregulin
-0.62930	151108	0.24350	0.11980	0.88950	0.03880	0.00000	101.65190	0.18130	1.00000	173.41580	0.16250	1.00000	440	hCG18251.3|hCG2044123	ASNS	asparagine synthetase
-0.63390	181901	0.10710	0.00210	0.99790	0.00000	0.00000	40.10420	0.08860	1.00000	68.63790	0.06010	1.00000	7009	hCG20199.4	TEGT	testis enhanced gene transcript (BAX inhibitor 1)
-0.63500	234496	0.22320	0.11580	0.89290	0.03700	0.00000	3.91460	0.13160	1.00000	6.70470	0.18030	1.00000	null	null	null	null
-0.63550	179728	0.20150	0.04500	0.95530	0.00570	0.00000	23.26680	0.18850	1.00000	39.86490	0.07130	1.00000	7150	hCG38802.3	TOP1	topoisomerase (DNA) I
-0.63650	149507	0.17470	0.07310	0.92890	0.01500	0.00000	7.10040	0.07710	1.00000	12.17350	0.15680	1.00000	389389	hCG1821876.1	FLJ90086	null
-0.63680	181192	0.19930	0.06000	0.94110	0.01020	0.00000	4.13080	0.16550	1.00000	7.08390	0.11100	1.00000	23344	hCG25002.2	FAM62A	family with sequence similarity 62 (C2 domain containing), member A
-0.63970	117726	0.21400	0.06280	0.93850	0.01130	0.01310	1.98910	0.18960	0.98690	3.41800	0.09920	1.00000	22828	hCG32985.2	RBM16	RNA binding motif protein 16
-0.65660	125054	0.25820	0.10090	0.90570	0.03010	0.00570	2.49880	0.21950	0.99430	4.34430	0.13590	1.00000	10531	hCG22603.4	PITRM1	pitrilysin metallopeptidase 1
-0.65780	190915	0.21740	0.07670	0.92610	0.01790	0.00000	9.12780	0.16780	1.00000	15.88250	0.13820	1.00000	84896	hCG23332.3	ATAD1	ATPase family, AAA domain containing 1
-0.66270	143978	0.26570	0.09660	0.90940	0.02820	0.23340	1.11390	0.23550	0.76670	1.94480	0.12300	0.99980	8573	hCG1987160.1	CASK	calcium/calmodulin-dependent serine protein kinase (MAGUK family)
-0.69150	217145	0.32680	0.10900	0.90120	0.03800	0.00090	47.98190	0.31380	0.99910	85.46250	0.09110	1.00000	54206	hCG21818.3	ERRFI1	ERBB receptor feedback inhibitor 1
-0.69870	138185	0.15230	0.00580	0.99420	0.00010	0.00000	78.26260	0.13880	1.00000	140.10001	0.06260	1.00000	5106	hCG40169.3	PCK2	phosphoenolpyruvate carboxykinase 2 (mitochondrial)
-0.70120	232355	0.31720	0.11190	0.89980	0.04070	0.07480	1.67570	0.28880	0.92520	3.00490	0.13130	1.00000	84629	hCG96198.5	KIAA1856	null
-0.70330	144634	0.31080	0.11670	0.89660	0.04410	0.01810	2.34150	0.27000	0.98190	4.20480	0.15390	1.00000	54676	hCG19008.3	GTPBP2	GTP binding protein 2
-0.70590	176598	0.30710	0.11130	0.90050	0.04070	0.24860	1.11920	0.26850	0.75160	2.01350	0.14900	0.99970	10025	hCG1811454.1	THRAP5	thyroid hormone receptor associated protein 5
-0.72600	199589	0.32120	0.11000	0.90250	0.04150	0.17850	1.27050	0.28390	0.82160	2.31780	0.15020	0.99990	80307	hCG2039456.1	FER1L4	fer-1-like 4 (C. elegans)
-0.77630	140095	0.31610	0.08050	0.92630	0.02650	0.00530	3.62910	0.28520	0.99470	6.85520	0.13620	1.00000	94115|93659	hCG2000415.2|hCG1998039.2	CGB8|CGB5	chorionic gonadotropin, beta polypeptide 8|chorionic gonadotropin, beta polypeptide 5
-0.78410	210379	0.30710	0.06840	0.93620	0.02040	0.16180	1.30880	0.28100	0.83820	2.48570	0.12390	1.00000	null	null	null	null
-0.80630	235590	0.30350	0.07180	0.93400	0.02310	0.08160	1.55520	0.26150	0.91840	2.99950	0.15410	1.00000	79665	hCG1775214.1	DHX40	DEAH (Asp-Glu-Ala-His) box polypeptide 40
-0.82630	230898	0.40380	0.10710	0.91000	0.04650	0.70800	0.67490	0.37470	0.28690	1.31980	0.15060	0.98800	null	hCG1987082	null	null
-0.83620	207578	0.28260	0.06350	0.94140	0.01980	0.18130	1.18940	0.22300	0.81880	2.34210	0.17360	0.99980	145226	null	RDH12	retinol dehydrogenase 12 (all-trans and 9-cis)
-0.84710	119226	0.13590	0.00020	0.99980	0.00000	0.00000	19.20740	0.11860	1.00000	38.10760	0.06640	1.00000	81631	hCG1640631.2	MAP1LC3B	microtubule-associated protein 1 light chain 3 beta
-0.86230	158787	0.29520	0.03930	0.96230	0.00940	0.00220	4.22750	0.26900	0.99780	8.47620	0.12170	1.00000	116496	hCG40895.2	C1orf24	chromosome 1 open reading frame 24
-0.87600	182404	0.37350	0.09200	0.92180	0.03870	0.00130	40.98550	0.32250	0.99870	82.96350	0.18850	1.00000	9518	hCG37044.2	GDF15	growth differentiation factor 15
-0.88000	221125	0.37150	0.07910	0.93060	0.03050	0.11580	1.57940	0.33390	0.88420	3.20580	0.16280	1.00000	79869	hCG1730394.2	FLJ12529	null
-0.91700	214232	0.36410	0.07570	0.93420	0.02980	0.76660	0.64810	0.31240	0.22440	1.34970	0.18710	0.98360	1185	hCG25061.3	CLCN6	chloride channel 6
-0.95850	103876	0.44830	0.09990	0.92050	0.04810	0.22740	1.29870	0.39700	0.77280	2.78340	0.20830	0.99970	null	hCG2011203	null	null
-0.97950	199779	0.39260	0.09590	0.92360	0.04600	0.23780	1.17130	0.30380	0.76340	2.54720	0.24870	0.99780	84876	null	FLJ14466	null
-1.06160	179935	0.37330	0.02860	0.97320	0.00800	0.26690	1.16000	0.34680	0.73310	2.67040	0.13820	1.00000	23764	hCG41693.3	MAFF	v-maf musculoaponeurotic fibrosarcoma oncogene homolog F (avian)
-1.08810	144670	0.46280	0.07280	0.94060	0.03330	0.71870	0.65830	0.40980	0.27620	1.54350	0.21500	0.98870	81543	hCG1647609.3	LRRC3	leucine rich repeat containing 3
-1.21330	223730	0.46570	0.03860	0.96610	0.01460	0.82550	0.56600	0.42760	0.16780	1.44740	0.18450	0.98990	8131	hCG1984129	C16orf35	chromosome 16 open reading frame 35
-1.39980	222189	0.68620	0.06290	0.95250	0.03250	0.53560	0.82450	0.64620	0.46430	2.39940	0.23080	0.99840	162394	hCG1644196.3	MGC19764	null
-1.65200	134531	0.76670	0.07850	0.94870	0.04750	0.79080	0.27550	0.68440	0.00500	0.95490	0.34550	0.79370	6095	hCG1787044.3	RORA	RAR-related orphan receptor A
-1.70910	203009	1.11330	0.08060	0.94860	0.04990	0.81010	0.25760	1.08220	0.02900	0.92890	0.26120	0.82920	null	null	null	null
-1.74670	182584	0.57760	0.06810	0.95440	0.04030	0.88860	0.46390	0.43470	0.06010	1.71700	0.38040	0.94170	122402	hCG1785168.2	TDRD9	tudor domain containing 9
-2.03660	155862	0.94230	0.07280	0.95540	0.04630	0.86360	0.35020	0.85380	0.06910	1.58470	0.39870	0.92190	null	hCG2041387	null	null
-2.17130	216340	0.85230	0.03860	0.97220	0.02110	0.31700	1.44170	0.78090	0.68450	7.16230	0.34140	0.99590	350	hCG1985715	APOH	apolipoprotein H (beta-2-glycoprotein I)
-2.17800	133305	0.66050	0.01800	0.98520	0.00800	0.95940	0.31680	0.59070	0.00850	1.58110	0.29560	0.96730	null	hCG1732230.3	null	null
-2.33140	139190	1.29780	0.03460	0.97500	0.01880	0.69660	0.52110	1.26450	0.30140	2.89260	0.29220	0.99500	null	hCG1820814.1	null	null
-2.41780	228412	1.62170	0.06460	0.96120	0.04170	0.78170	0.35760	1.58020	0.19830	2.10750	0.36460	0.96680	null	hCG401149.3	null	null
-2.46520	152070	2.07110	0.07150	0.95890	0.04740	0.80210	0.29190	2.04610	0.17820	1.77780	0.32110	0.96940	10149	hCG1811939.2	GPR64	G protein-coupled receptor 64
-2.52950	182260	0.76610	0.00170	0.99840	0.00040	0.84120	0.46960	0.73600	0.15860	2.99040	0.21280	0.99970	null	hCG1660508.3	null	null
-3.09000	103627	0.68790	0.00500	0.99560	0.00190	0.79580	0.53960	0.62130	0.20320	5.06770	0.29540	0.99830	158809	hCG18113.4	MAGEB6	melanoma antigen family B, 6
-3.11100	151515	1.32400	0.04140	0.97340	0.02530	0.91290	0.25110	1.25270	0.04330	2.39280	0.42850	0.95200	139189	hCG20363.2	DGKK	diacylglycerol kinase, kappa
-4.01390	156604	1.23670	0.01170	0.99080	0.00560	0.75210	0.46880	1.18230	0.24500	8.35260	0.36270	0.99440	27159	hCG39987.3	CHIA	chitinase, acidic
-4.10140	179108	3.34960	0.02720	0.98150	0.01580	0.77110	0.24050	3.32650	0.22040	4.55310	0.39290	0.98480	83714	hCG27039.2	NRIP2	nuclear receptor interacting protein 2
-4.21210	235198	1.82590	0.06440	0.96600	0.04490	0.83140	0.27830	1.74120	0.12760	5.68870	0.54970	0.94500	null	hCG1986912	null	null
-5.73080	134017	7.55920	0.01230	0.99060	0.00620	0.58740	0.33770	7.55030	0.41190	19.77980	0.36600	0.99600	4163	hCG1737677.2	MCC	mutated in colorectal cancers
