# Supplementary material for: TAF6δ Controls Apoptosis and Gene Expression in the Absence of p53
Source: PLoS One. 2008 Jul 16;3(7):e2721. doi: 10.1371/journal.pone.0002721 (PMC2444026; doi:10.1371/journal.pone.0002721)
Supplement: Supplementary Data File S3 — Genes differentially expressed in the HCT-116 p53 +/+ cells versus in HCT-116 p53 −/− cells both in cells treated with control oligonucleotide and TAF6delta -inducing oligonucleotides (0.24 MB TXT) [file pone.0002721.s004.txt]

-----------------------------------------------
ace.map output generated Mon Dec 03 21:30:07 CET 2007
ace.map version: 0.918
http://www.iri.cnrs.fr/seg
-----------------------------------------------

TECHNOLOGY	applied biosystems
SPECIES	h.sapiens

FILTER DATE	07/12/03 20:30:07

TERM	f1 AND f2
FILES:
INP_F1	D:\ace\dat\060926mace_acemap049\35bb3\ma2\071111_ctrl_+--_mrg.ma2
INP_F2	D:\ace\dat\060926mace_acemap049\35bb3\ma2\071111_taf6_+--_mrg.ma2

DATA [CONDITION] :
INP_D1	071127201410default_p.dat [|q|>= 0.0000 e <= 0.0500]
INP_D2	071127201446default_p.dat [|q|>= 0.0000 e <= 0.0500]

STAT :
file	cond	miss	match	pass
C1	|q|>= 0.0000	0.00%	100.00%	8.18%
33095p	 e <= 0.0500	0.00%	8.18%	100.00%
071111_ctrl_+--_mrg.ma2		0.00%	8.18%	33.84%
  
C2	|q|>= 0.0000	0.00%	100.00%	4.79%
33095p	 e <= 0.0500	0.00%	4.79%	100.00%
071111_taf6_+--_mrg.ma2		0.00%	4.79%	57.76%
  
Fc		916	~2.77%	

file exported by ace.map | Sat Feb 23 12:05:55 CET 2008 | h.sapiens | applied biosystems | 071203_p53_targets_e005.ma3 | (c) 2007 by guillaume brysbaert, sebastian noth, arndt benecke [IHES - IRI]


annotation file used : Human_AB1700_Annotations_09_06.txt

LOG_Q[071111_ctrl_+--_mrg.ma2]	PROBE	VAR[071111_ctrl_+--_mrg.ma2]	P[071111_ctrl_+--_mrg.ma2]	P'[071111_ctrl_+--_mrg.ma2]	E[071111_ctrl_+--_mrg.ma2]	A'[071111_ctrl_+--_mrg.ma2]	SIGNAL{070920_+_ctrl.ma1}	VAR{070920_+_ctrl.ma1}	A{070920_+_ctrl.ma1}	SIGNAL{070920_-_ctrl.ma1}	VAR{070920_-_ctrl.ma1}	A{070920_-_ctrl.ma1}	LOG_Q[071111_taf6_+--_mrg.ma2]	VAR[071111_taf6_+--_mrg.ma2]	P[071111_taf6_+--_mrg.ma2]	P'[071111_taf6_+--_mrg.ma2]	E[071111_taf6_+--_mrg.ma2]	A'[071111_taf6_+--_mrg.ma2]	SIGNAL{070920_+_taf6.ma1}	VAR{070920_+_taf6.ma1}	A{070920_+_taf6.ma1}	SIGNAL{070920_-_taf6.ma1}	VAR{070920_-_taf6.ma1}	A{070920_-_taf6.ma1}	Entrez Gene ID	Celera Gene ID	Gene_Symbol	Gene_Name	
4.68810	100529	2.55780	0.00000	1.00000	0.00000	0.67040	6.87890	0.13020	1.00000	0.30620	2.55450	0.32960	4.08830	1.28350	0.00000	1.00000	0.00000	0.80120	6.30640	0.18090	1.00000	0.40530	1.27070	0.19880	8842	hCG40703.2	PROM1	prominin 1
4.66870	197061	0.43970	0.00000	1.00000	0.00000	0.13310	28.60280	0.13270	1.00000	1.29040	0.41920	0.86690	4.79190	0.50100	0.00000	1.00000	0.00000	0.34650	27.71780	0.18130	1.00000	1.09380	0.46700	0.65350	837	hCG40121.2	CASP4	caspase 4, apoptosis-related cysteine peptidase
4.48190	110561	0.39940	0.00000	1.00000	0.00000	0.32660	15.75080	0.12640	1.00000	0.80880	0.37890	0.67340	3.64950	0.40130	0.00000	1.00000	0.00000	0.25020	14.06020	0.12870	1.00000	1.22480	0.38010	0.74980	7837	hCG16913.3	PXDN	peroxidasin homolog (Drosophila)
4.46120	148167	5.16380	0.00110	0.99900	0.00030	0.61280	5.16960	0.15000	0.99980	0.26930	5.16160	0.38720	2.98550	0.49390	0.00000	1.00000	0.00000	0.68160	4.94260	0.15730	1.00000	0.68220	0.46820	0.31840	6507	hCG36855.3	SLC1A3	solute carrier family 1 (glial high affinity glutamate transporter), member 3
4.31490	200967	0.22900	0.00000	1.00000	0.00000	0.00090	40.03670	0.09290	1.00000	2.30830	0.20930	0.99910	3.81030	0.27620	0.00000	1.00000	0.00000	0.00280	39.26000	0.14570	1.00000	3.05930	0.23460	0.99720	null	hCG1820954.2	null	null
4.15540	112488	2.28750	0.00000	1.00000	0.00000	0.82030	3.21630	0.09050	0.99640	0.20710	2.28570	0.17740	3.15370	1.11050	0.00000	1.00000	0.00000	0.85130	3.11470	0.10970	1.00000	0.38260	1.10510	0.14870	8204	null	NRIP1	nuclear receptor interacting protein 1
4.03370	204454	2.95460	0.00010	0.99990	0.00000	0.77410	2.80610	0.13460	0.99010	0.19660	2.95150	0.22040	2.33300	0.59540	0.00050	0.99950	0.00010	0.78390	2.60880	0.18080	0.99940	0.56600	0.56730	0.21580	55329	hCG40113.3	MNS1	meiosis-specific nuclear structural 1
3.97810	116793	0.17670	0.00000	1.00000	0.00000	0.00000	39.61370	0.05610	1.00000	2.88440	0.16760	1.00000	3.67280	0.22470	0.00000	1.00000	0.00000	0.00090	37.53630	0.09380	1.00000	3.21750	0.20420	0.99910	5997	hCG41052.3	RGS2	regulator of G-protein signalling 2, 24kDa
3.76650	158269	0.89720	0.00450	0.99610	0.00170	0.91050	3.23900	0.31050	0.97530	0.27310	0.84180	0.06820	2.41680	1.72180	0.04800	0.96840	0.02870	0.55070	3.52150	0.28620	0.99560	0.72090	1.69780	0.44890	7157	hCG42016.4	TP53	tumor protein p53 (Li-Fraumeni syndrome)
3.58740	142901	1.82040	0.00030	0.99980	0.00000	0.82010	2.39060	0.18040	0.97130	0.22820	1.81140	0.16040	2.13350	1.12640	0.02780	0.97850	0.01380	0.62860	2.53510	0.24490	0.99490	0.63160	1.09950	0.37010	1730	null	DIAPH2	diaphanous homolog 2 (Drosophila)
3.49920	172733	0.19340	0.00000	1.00000	0.00000	0.00010	24.03030	0.08280	1.00000	2.43850	0.17480	0.99990	3.12390	0.24920	0.00000	1.00000	0.00000	0.00200	22.97690	0.13350	1.00000	2.88130	0.21040	0.99800	8507	hCG37104.2	ENC1	ectodermal-neural cortex (with BTB-like domain)
3.39530	126425	1.25450	0.00000	1.00000	0.00000	0.77280	3.01040	0.14560	0.99280	0.32830	1.24600	0.22320	3.20140	2.82730	0.02310	0.98320	0.01240	0.74900	2.49150	0.25320	0.99340	0.29610	2.81590	0.24770	26298	hCG28584.3	EHF	ets homologous factor
3.30350	199024	0.62190	0.00000	1.00000	0.00000	0.95560	2.33000	0.08300	0.97810	0.27080	0.61630	0.02350	2.27750	0.68180	0.00140	0.99870	0.00030	0.85170	2.12620	0.18730	0.99650	0.47940	0.65560	0.14580	115265	hCG38741.2	DDIT4L	DNA-damage-inducible transcript 4-like
3.26070	187478	1.27880	0.03360	0.97750	0.01970	0.79100	1.73150	0.41610	0.82420	0.20730	1.20920	0.05120	-2.66910	0.91230	0.04500	0.97070	0.02720	0.87420	0.32570	0.81040	0.05450	2.26460	0.41900	0.92000	342293	hCG18626.3	LOC342293	null
3.21410	231706	4.08780	0.04580	0.97160	0.02880	0.55480	3.33430	0.16460	0.99540	0.41230	4.08450	0.44470	2.92400	1.79030	0.00370	0.99670	0.00120	0.70820	3.03120	0.16500	0.99990	0.43660	1.78270	0.29180	null	hCG2027663	null	null
3.03360	150701	0.60140	0.00000	1.00000	0.00000	0.25040	7.99840	0.13320	1.00000	1.12080	0.58650	0.74960	4.00290	1.21430	0.00060	0.99940	0.00010	0.64370	8.83610	0.24720	0.99990	0.60250	1.18890	0.35630	838	hCG40122.2	CASP5	caspase 5, apoptosis-related cysteine peptidase
2.95110	116303	0.74740	0.00000	1.00000	0.00000	0.79430	2.61840	0.10630	0.98730	0.38850	0.73980	0.19800	2.07420	0.61920	0.00680	0.99380	0.00220	0.78790	2.15490	0.23020	0.99190	0.55940	0.57480	0.20740	55959	hCG44067.3	SULF2	sulfatase 2
2.87270	177413	0.57240	0.00010	0.99990	0.00000	0.59700	3.64530	0.18980	0.99630	0.57110	0.54000	0.40230	1.80280	0.46470	0.00230	0.99780	0.00050	0.33750	3.48640	0.17670	0.99990	1.09240	0.42980	0.66250	1809	hCG37504.3	DPYSL3	dihydropyrimidinase-like 3
2.77620	155850	0.09710	0.00000	1.00000	0.00000	0.00000	158.51350	0.08340	1.00000	26.55030	0.04980	1.00000	2.90250	0.17740	0.00000	1.00000	0.00000	0.00000	159.01711	0.14430	1.00000	23.24900	0.10320	1.00000	6275	hCG2039630	S100A4	S100 calcium binding protein A4 (calcium protein, calvasculin, metastasin, murine placental homolog)
2.73240	208751	2.20110	0.03240	0.97720	0.01820	0.64310	1.88690	0.23730	0.90850	0.32580	2.18830	0.32490	2.15130	1.14960	0.04150	0.97050	0.02310	0.75610	1.82620	0.29750	0.95700	0.44940	1.11040	0.21980	55130	hCG2017346.1	ARMC4	armadillo repeat containing 4
2.63030	106582	1.23750	0.00500	0.99560	0.00170	0.50100	3.52900	0.20770	0.99460	0.65400	1.21990	0.49900	1.49140	0.61730	0.03120	0.97360	0.01300	0.42300	2.55340	0.20170	0.99850	0.99280	0.58340	0.57720	2172	hCG16311.3	FABP6	fatty acid binding protein 6, ileal (gastrotropin)
2.57320	205375	0.71550	0.00110	0.99890	0.00030	0.63790	2.68410	0.21030	0.97940	0.51750	0.68390	0.35620	2.58830	2.02380	0.02790	0.97950	0.01480	0.64250	2.77490	0.18630	0.99950	0.50440	2.01520	0.35740	195814	hCG1787435.2	RDHE2	null
2.37760	133973	0.91540	0.00080	0.99920	0.00020	0.53020	2.81150	0.14190	0.98980	0.62080	0.90430	0.46920	2.62350	2.46920	0.05070	0.96790	0.03140	0.61670	2.84520	0.20820	0.99910	0.50470	2.46040	0.38310	6819	hCG1733741.2	SULT1C1	sulfotransferase family, cytosolic, 1C, member 1
2.35070	107457	1.45680	0.01560	0.98720	0.00690	0.66210	1.51000	0.16080	0.84340	0.33970	1.44790	0.26400	2.41310	1.64270	0.03740	0.97370	0.02100	0.80810	1.49090	0.25810	0.93640	0.30600	1.62230	0.14700	3934	hCG18559.3	LCN2	lipocalin 2 (oncogene 24p3)
2.34800	160140	0.18670	0.00000	1.00000	0.00000	0.00000	12.43300	0.12370	1.00000	2.80220	0.13980	1.00000	2.31900	0.21450	0.00000	1.00000	0.00000	0.00220	11.77330	0.10920	1.00000	2.57920	0.18460	0.99780	388610	hCG2042144	LOC388610	null
2.32180	229634	0.33020	0.00000	1.00000	0.00000	0.06500	5.74030	0.13220	0.99990	1.31750	0.30260	0.93510	3.06960	0.31510	0.00000	1.00000	0.00000	0.58520	5.99810	0.07810	1.00000	0.78100	0.30530	0.41480	null	hCG2009562	null	null
2.30500	141533	0.36560	0.00000	1.00000	0.00000	0.36850	3.22270	0.16480	0.99440	0.74830	0.32630	0.63300	2.59230	0.34020	0.00000	1.00000	0.00000	0.70710	3.80920	0.10960	1.00000	0.69050	0.32210	0.29290	10475	hCG19121.4	TRIM38	tripartite motif-containing 38
2.29100	194214	0.38220	0.00000	1.00000	0.00000	0.31500	3.48200	0.11200	0.99760	0.81640	0.36540	0.68590	2.16890	0.33090	0.00000	1.00000	0.00000	0.62800	3.08760	0.12520	1.00000	0.75060	0.30630	0.37200	143098	hCG39070.4	MPP7	membrane protein, palmitoylated 7 (MAGUK p55 subfamily member 7)
2.28550	101059	0.75790	0.01050	0.99100	0.00410	0.70770	1.74920	0.26280	0.87630	0.41170	0.71090	0.22400	2.33460	1.02180	0.01420	0.98820	0.00610	0.84800	1.79580	0.25250	0.97250	0.38920	0.99010	0.13170	3910	hCG32955.4	LAMA4	laminin, alpha 4
2.27520	124780	0.59670	0.00000	1.00000	0.00000	0.57210	2.47880	0.12550	0.98170	0.58760	0.58340	0.42520	2.71380	2.22390	0.03490	0.97580	0.01990	0.68160	2.53680	0.23740	0.99580	0.42270	2.21120	0.31690	10361	hCG1786193.4	NPM2	nucleophosmin/nucleoplasmin, 2
2.24640	137436	0.48170	0.00000	1.00000	0.00000	0.24550	4.12280	0.11690	0.99920	0.99700	0.46730	0.75490	1.16130	0.34490	0.02430	0.97740	0.00710	0.06610	3.57770	0.18360	0.99990	1.74860	0.29200	0.93400	54768	null	HYDIN	hydrocephalus inducing
2.23940	130410	0.17660	0.00000	1.00000	0.00000	0.00070	7.52030	0.10400	1.00000	1.82740	0.14270	0.99930	2.08390	0.32420	0.00100	0.99910	0.00020	0.05910	6.43300	0.20530	1.00000	1.65880	0.25090	0.94090	79366	hCG1646094.3	NSBP1	nucleosomal binding protein 1
2.23880	180242	0.22750	0.00000	1.00000	0.00000	0.05150	4.63430	0.11370	0.99960	1.12660	0.19700	0.94890	1.62210	0.27140	0.00000	1.00000	0.00000	0.08880	4.20680	0.10450	1.00000	1.49400	0.25050	0.91120	2172	hCG16311.3	FABP6	fatty acid binding protein 6, ileal (gastrotropin)
2.14460	140114	0.24260	0.00000	1.00000	0.00000	0.02410	5.11550	0.12370	0.99980	1.32750	0.20870	0.97610	2.08070	0.31230	0.00000	1.00000	0.00000	0.18310	4.84000	0.14520	1.00000	1.25080	0.27650	0.81690	51310	hCG41745.2	SLC22A17	solute carrier family 22 (organic cation transporter), member 17
2.05630	113211	0.50980	0.00070	0.99930	0.00010	0.29640	3.29950	0.17110	0.99480	0.91030	0.48020	0.70570	1.85700	0.56700	0.00160	0.99850	0.00030	0.44810	3.13890	0.14590	1.00000	0.94720	0.54790	0.55190	6296	hCG37242.3	ACSM3	acyl-CoA synthetase medium-chain family member 3
1.92660	167343	0.27700	0.00100	0.99900	0.00020	0.00860	5.06730	0.19960	0.99930	1.52950	0.19200	0.99210	1.74340	0.20890	0.00000	1.00000	0.00000	0.02950	5.10610	0.12650	1.00000	1.66710	0.16630	0.97050	83938	hCG22507.4	C10orf11	chromosome 10 open reading frame 11
1.91900	157376	0.32300	0.00030	0.99970	0.00000	0.02890	5.05590	0.17090	0.99960	1.53410	0.27410	0.97150	1.67430	0.38330	0.00010	0.99990	0.00000	0.10680	5.10660	0.09970	1.00000	1.74900	0.37010	0.89320	null	hCG2040668	null	null
1.89050	110557	0.36480	0.00010	0.99990	0.00000	0.21530	3.02820	0.13980	0.99330	0.93720	0.33700	0.78860	1.55220	0.40150	0.00540	0.99490	0.00120	0.39900	2.58860	0.17950	0.99930	0.96490	0.35910	0.60110	53826	hCG41157.4	FXYD6	FXYD domain containing ion transport regulator 6
1.86100	138852	0.54740	0.01110	0.99010	0.00390	0.63700	1.61070	0.23550	0.85300	0.50880	0.49420	0.30600	1.46380	0.57030	0.03120	0.97340	0.01280	0.70950	1.60080	0.21150	0.97060	0.63440	0.52960	0.27740	25849	hCG24383.2	DKFZP564O0823	null
1.85540	194936	0.48000	0.03270	0.97440	0.01590	0.08280	4.55560	0.32240	0.98870	1.44460	0.35560	0.92680	1.23850	0.43630	0.07100	0.94510	0.03550	0.09490	3.66510	0.28720	0.99590	1.69800	0.32850	0.90840	null	hCG2041336	null	null
1.79720	107957	0.44670	0.00070	0.99930	0.00010	0.30330	2.62450	0.14730	0.98480	0.86650	0.42170	0.70290	1.95230	0.46450	0.00620	0.99430	0.00190	0.50740	3.02890	0.23380	0.99840	0.85560	0.40140	0.49260	25840	hCG26738.3	DKFZP586A0522	null
1.77030	195753	0.37030	0.00090	0.99910	0.00010	0.07030	4.11480	0.16810	0.99860	1.38410	0.32990	0.93090	1.52660	0.34940	0.00210	0.99790	0.00030	0.12950	3.86400	0.15830	1.00000	1.46610	0.31150	0.87050	84080	hCG2026398|hCG2040010	C16orf48	chromosome 16 open reading frame 48
1.74210	182936	0.15710	0.00000	1.00000	0.00000	0.00000	45.26540	0.05470	1.00000	15.52630	0.14730	1.00000	1.57800	0.18940	0.00000	1.00000	0.00000	0.00000	39.66420	0.10330	1.00000	14.52360	0.15870	1.00000	null	hCG1820647.2	null	null
1.73570	178184	0.15380	0.00000	1.00000	0.00000	0.00000	18.46840	0.12130	1.00000	6.36310	0.09450	1.00000	1.59720	0.15100	0.00000	1.00000	0.00000	0.00000	18.31610	0.13450	1.00000	6.61780	0.06870	1.00000	25837	hCG41023.3	RAB26	RAB26, member RAS oncogene family
1.72690	182131	0.37580	0.00040	0.99960	0.00000	0.05870	4.44590	0.14370	0.99940	1.54120	0.34720	0.94180	2.42840	0.57790	0.00000	1.00000	0.00000	0.45050	4.63160	0.10340	1.00000	0.94060	0.56860	0.54950	4082	null	MARCKS	myristoylated alanine-rich protein kinase C substrate
1.71920	151651	0.14830	0.00000	1.00000	0.00000	0.00010	5.98870	0.06650	1.00000	2.08710	0.13260	0.99990	1.79640	0.20840	0.00000	1.00000	0.00000	0.00800	7.02440	0.05870	1.00000	2.21070	0.20000	0.99200	1512	hCG24334.2	CTSH	cathepsin H
1.59180	115924	0.38440	0.00200	0.99810	0.00030	0.03400	5.12030	0.15740	0.99970	1.94920	0.35070	0.96630	1.50040	0.41460	0.00590	0.99440	0.00130	0.11260	4.51700	0.16800	1.00000	1.74530	0.37900	0.88740	27244	hCG34123.3	SESN1	sestrin 1
1.59060	165435	0.12350	0.00000	1.00000	0.00000	0.00000	33.69390	0.05980	1.00000	12.83760	0.10800	1.00000	1.41910	0.12820	0.00000	1.00000	0.00000	0.00000	31.87940	0.08040	1.00000	13.03190	0.09980	1.00000	63901	hCG1729955.2	FLJ22794	null
1.57260	172881	0.46340	0.01430	0.98700	0.00470	0.35690	2.09160	0.21510	0.94110	0.80690	0.41040	0.66220	1.29770	0.54620	0.03400	0.97030	0.01300	0.51740	1.90640	0.16130	0.99530	0.84770	0.52180	0.48240	10475	hCG19121.4	TRIM38	tripartite motif-containing 38
1.56260	165344	0.16000	0.00000	1.00000	0.00000	0.00000	7.94900	0.13030	1.00000	3.08780	0.09280	1.00000	1.58460	0.17110	0.00000	1.00000	0.00000	0.00020	8.27260	0.10020	1.00000	3.01530	0.13870	0.99980	8751	hCG20021.3	ADAM15	ADAM metallopeptidase domain 15 (metargidin)
1.55700	103100	0.19690	0.00030	0.99970	0.00000	0.00000	9.99530	0.15820	1.00000	3.89800	0.11730	1.00000	1.36000	0.27620	0.00200	0.99800	0.00020	0.00170	7.92490	0.14970	1.00000	3.37510	0.23210	0.99830	10611	hCG40208.2	PDLIM5	PDZ and LIM domain 5
1.54760	180412	0.11100	0.00000	1.00000	0.00000	0.00000	13.09370	0.08610	1.00000	5.13970	0.07010	1.00000	1.49850	0.10550	0.00000	1.00000	0.00000	0.00000	14.51490	0.07250	1.00000	5.61580	0.07670	1.00000	6817	null	SULT1A1	sulfotransferase family, cytosolic, 1A, phenol-preferring, member 1
1.49590	121269	0.25480	0.00000	1.00000	0.00000	0.01930	3.81460	0.06560	0.99890	1.55190	0.24620	0.98180	1.72390	0.28680	0.00000	1.00000	0.00000	0.13700	4.12230	0.08870	1.00000	1.36420	0.27270	0.86300	null	hCG1655140.3	null	null
1.48920	140544	0.30150	0.00640	0.99390	0.00150	0.00070	6.93600	0.20120	0.99990	2.83490	0.22450	0.99940	1.56610	0.34530	0.00130	0.99870	0.00020	0.04110	5.74230	0.15340	1.00000	2.12000	0.30930	0.95890	54504	hCG1745093.3	CPVL	carboxypeptidase, vitellogenic-like
1.46630	109937	0.59080	0.07660	0.94650	0.04360	0.32210	2.24020	0.32790	0.92210	0.93030	0.49150	0.71070	2.40530	0.53610	0.00100	0.99900	0.00020	0.78890	2.81890	0.21020	0.99890	0.58170	0.49320	0.21050	80206	hCG2042959.1	FHOD3	formin homology 2 domain containing 3
1.45900	102335	0.14180	0.00000	1.00000	0.00000	0.00000	7.40030	0.06610	1.00000	3.08870	0.12550	1.00000	1.20520	0.18150	0.00030	0.99970	0.00000	0.00010	6.57970	0.11990	1.00000	3.11960	0.13620	0.99990	355	hCG22983.3	FAS	Fas (TNF receptor superfamily, member 6)
1.45750	195499	0.18690	0.00010	0.99990	0.00000	0.00000	31.87680	0.13890	1.00000	13.31850	0.12510	1.00000	1.58430	0.13990	0.00000	1.00000	0.00000	0.00000	35.62830	0.06340	1.00000	12.98890	0.12470	1.00000	2296	hCG21926.2	FOXC1	forkhead box C1
1.45530	212060	0.33800	0.00110	0.99890	0.00010	0.00510	8.50220	0.13050	1.00000	3.55770	0.31180	0.99490	1.88360	0.35040	0.00380	0.99640	0.00090	0.01610	8.18820	0.22280	1.00000	2.42580	0.27050	0.98390	null	hCG1818231.2	null	null
1.44370	100410	0.29230	0.00950	0.99110	0.00240	0.13260	2.33130	0.21190	0.96200	0.98340	0.20140	0.89760	1.91250	0.26680	0.00000	1.00000	0.00000	0.66250	2.52090	0.09640	0.99990	0.73200	0.24880	0.33750	339483	hCG41615.4	LOC339483	null
1.43570	168774	0.30930	0.00090	0.99910	0.00010	0.01100	4.80020	0.13320	0.99970	2.03620	0.27920	0.98930	2.02890	0.46360	0.00060	0.99940	0.00010	0.32090	4.18270	0.17070	1.00000	1.12040	0.43100	0.67910	266977	hCG2000711.1	GPR110	G protein-coupled receptor 110
1.43310	109767	0.28500	0.00020	0.99980	0.00000	0.01480	4.13340	0.10860	0.99920	1.75650	0.26350	0.98600	1.84520	0.32740	0.00000	1.00000	0.00000	0.25560	3.77600	0.10150	1.00000	1.14880	0.31130	0.74440	8714	hCG29634.3	ABCC3	ATP-binding cassette, sub-family C (CFTR/MRP), member 3
1.42350	205292	0.21420	0.00000	1.00000	0.00000	0.00010	8.74800	0.04660	1.00000	3.74220	0.20910	0.99990	1.62180	0.20840	0.00000	1.00000	0.00000	0.00210	7.56660	0.07360	1.00000	2.68770	0.19500	0.99790	25801	hCG40272.4	GCA	grancalcin, EF-hand calcium binding protein
1.41890	142977	0.30910	0.01580	0.98550	0.00480	0.00050	7.14330	0.22920	0.99970	3.06560	0.20740	0.99980	1.45640	0.28190	0.00020	0.99980	0.00000	0.00830	6.70950	0.11900	1.00000	2.67280	0.25550	0.99170	null	hCG2041746	null	null
1.41780	233687	0.46190	0.02940	0.97460	0.01150	0.17750	2.65700	0.23080	0.97490	1.14110	0.40010	0.83950	1.16990	0.48830	0.05950	0.95080	0.02640	0.30230	2.39590	0.20950	0.99720	1.16410	0.44110	0.69880	null	hCG1983695	null	null
1.41280	146328	0.33320	0.00020	0.99980	0.00000	0.31790	1.90220	0.08650	0.94170	0.81980	0.32180	0.70610	1.75240	0.42470	0.00210	0.99800	0.00040	0.75230	1.97650	0.17500	0.99540	0.64130	0.38700	0.24540	340061	hCG1782396.1	LOC340061	null
1.40110	120740	0.19890	0.00000	1.00000	0.00000	0.00200	4.18760	0.10920	0.99930	1.81940	0.16630	0.99870	1.66680	0.27940	0.00060	0.99940	0.00010	0.10830	3.98820	0.16420	1.00000	1.37310	0.22610	0.89170	11199	hCG1811377.1	ANXA10	annexin A10
1.39960	112068	0.20530	0.00010	0.99990	0.00000	0.00000	6.15770	0.12170	1.00000	2.67820	0.16540	1.00000	1.28710	0.32840	0.01480	0.98600	0.00400	0.00980	5.98170	0.19390	1.00000	2.67950	0.26500	0.99020	23089	hCG1642748.3	PEG10	paternally expressed 10
1.39810	123142	0.36180	0.00240	0.99760	0.00030	0.04060	3.99750	0.13050	0.99890	1.74040	0.33740	0.96040	1.02990	0.40690	0.06280	0.94590	0.02540	0.08760	3.43910	0.19370	0.99980	1.84120	0.35780	0.91260	null	hCG1817425.2	null	null
1.39630	216937	0.37990	0.00330	0.99680	0.00050	0.34650	1.84460	0.13190	0.92700	0.80410	0.35630	0.67980	1.23750	0.40970	0.02930	0.97360	0.01000	0.37100	2.16900	0.19470	0.99640	1.00560	0.36050	0.62990	7832	hCG1640923.2	BTG2	BTG family, member 2
1.38910	160598	0.19640	0.00020	0.99980	0.00000	0.00000	23.22590	0.13620	1.00000	10.17500	0.14150	1.00000	1.21780	0.12690	0.00000	1.00000	0.00000	0.00000	23.42790	0.06130	1.00000	11.01130	0.11110	1.00000	9221	hCG25636.3	NOLC1	nucleolar and coiled-body phosphoprotein 1
1.36000	161183	0.42360	0.01030	0.99020	0.00250	0.21960	2.28170	0.15400	0.96880	1.02000	0.39460	0.79910	1.78080	0.35530	0.00180	0.99820	0.00030	0.72060	2.15850	0.18910	0.99670	0.68670	0.30080	0.27790	5738	hCG1641432.3	PTGFRN	prostaglandin F2 receptor negative regulator
1.35880	228076	0.34080	0.01290	0.98790	0.00350	0.17860	2.20880	0.19860	0.95580	0.98820	0.27700	0.85260	1.68410	0.81560	0.05980	0.95770	0.03350	0.47640	2.72120	0.29190	0.98940	0.92570	0.76160	0.52410	null	hCG1775530.3	null	null
1.35390	100513	0.23990	0.00140	0.99860	0.00010	0.01610	3.19890	0.15170	0.99470	1.43610	0.18590	0.98910	1.83270	0.39150	0.00090	0.99910	0.00010	0.41190	3.09710	0.17180	0.99990	0.95050	0.35180	0.58810	1902	hCG27597.3	EDG2	endothelial differentiation, lysophosphatidic acid G-protein-coupled receptor, 2
1.35120	190945	0.11840	0.00000	1.00000	0.00000	0.00000	37.18180	0.10210	1.00000	16.72250	0.05990	1.00000	1.26910	0.27420	0.00860	0.99170	0.00180	0.00000	35.02020	0.18160	1.00000	15.88440	0.20540	1.00000	9536	hCG30600.3	PTGES	prostaglandin E synthase
1.33810	184048	0.20030	0.00000	1.00000	0.00000	0.13270	2.11470	0.07570	0.96500	0.95980	0.18540	0.89500	0.93440	0.28310	0.02160	0.97890	0.00410	0.30080	1.81680	0.12120	0.99620	1.03920	0.25580	0.70070	9725	hCG32295.2	TMEM63A	transmembrane protein 63A
1.32960	133475	0.22760	0.00000	1.00000	0.00000	0.00010	10.29280	0.06230	1.00000	4.69910	0.21890	0.99990	1.48570	0.30030	0.00030	0.99970	0.00000	0.00510	8.66650	0.12380	1.00000	3.38300	0.27360	0.99490	83896	hCG1749912.2	KRTAP3-1	keratin associated protein 3-1
1.32750	101862	0.10970	0.00000	1.00000	0.00000	0.00000	21.18170	0.06710	1.00000	9.68460	0.08680	1.00000	1.27850	0.14130	0.00000	1.00000	0.00000	0.00000	18.52610	0.09010	1.00000	8.34870	0.10880	1.00000	85027	hCG1642675.5	MST150	null
1.32560	163151	0.10740	0.00000	1.00000	0.00000	0.00000	11.20500	0.07720	1.00000	5.12980	0.07460	1.00000	1.31580	0.09600	0.00000	1.00000	0.00000	0.00000	11.84640	0.04530	1.00000	5.20220	0.08460	1.00000	6799	null	SULT1A2	sulfotransferase family, cytosolic, 1A, phenol-preferring, member 2
1.30460	143814	0.22220	0.00020	0.99980	0.00000	0.00000	98.75880	0.11140	1.00000	45.87550	0.19220	1.00000	1.46560	0.64630	0.08000	0.94500	0.04620	0.04310	93.42400	0.31990	0.99910	36.98000	0.56160	0.95770	null	hCG2041619	null	null
1.29890	143143	0.10460	0.00000	1.00000	0.00000	0.00000	17.98510	0.05510	1.00000	8.38770	0.08890	1.00000	1.13510	0.14540	0.00000	1.00000	0.00000	0.00000	17.81240	0.06040	1.00000	8.86540	0.13230	1.00000	11119	hCG2039572	BTN3A1	butyrophilin, subfamily 3, member A1
1.29770	200592	0.14160	0.00000	1.00000	0.00000	0.00000	7.77010	0.06550	1.00000	3.62670	0.12550	1.00000	1.32000	0.09170	0.00000	1.00000	0.00000	0.00000	7.49310	0.05860	1.00000	3.28080	0.07050	1.00000	26999	hCG1979770.2	CYFIP2	cytoplasmic FMR1 interacting protein 2
1.24650	164835	0.16680	0.00000	1.00000	0.00000	0.00100	4.08470	0.06250	0.99940	1.97550	0.15470	0.99960	0.60810	0.22340	0.09780	0.90620	0.02420	0.00370	3.34860	0.12500	1.00000	2.40160	0.18510	0.99630	760	hCG38804.4	CA2	carbonic anhydrase II
1.24550	136224	0.14660	0.00000	1.00000	0.00000	0.00000	9.08130	0.08330	1.00000	4.39490	0.12060	1.00000	1.18430	0.36320	0.04240	0.96300	0.01630	0.00410	7.96750	0.23140	0.99990	3.83270	0.27990	0.99600	27165	hCG24976.2	GLS2	glutaminase 2 (liver, mitochondrial)
1.24280	200352	0.17000	0.00050	0.99950	0.00000	0.00000	7.27010	0.13490	1.00000	3.52490	0.10340	1.00000	0.96190	0.27090	0.04790	0.95610	0.01540	0.00010	6.53010	0.20660	1.00000	3.66470	0.17530	0.99990	85444	hCG20885.3	LRRCC1	leucine rich repeat and coiled-coil domain containing 1
1.24070	223498	0.22970	0.00010	0.99990	0.00000	0.00560	3.70300	0.09420	0.99850	1.79810	0.20950	0.99590	1.52040	0.25320	0.00010	0.99990	0.00000	0.06850	4.02110	0.11680	1.00000	1.53230	0.22470	0.93150	79898	hCG1811687.2	ZNF613	zinc finger protein 613
1.24010	121618	0.15350	0.00000	1.00000	0.00000	0.00000	14.38770	0.06980	1.00000	6.98920	0.13670	1.00000	0.85620	0.17200	0.00400	0.99600	0.00020	0.00000	13.25730	0.09970	1.00000	8.00580	0.14020	1.00000	27345	hCG25143.3	KCNMB4	potassium large conductance calcium-activated channel, subfamily M, beta member 4
1.23360	209501	0.10930	0.00000	1.00000	0.00000	0.00000	29.96600	0.08030	1.00000	14.62210	0.07410	1.00000	1.13590	0.18870	0.00130	0.99870	0.00010	0.00000	29.30230	0.13140	1.00000	14.57650	0.13550	1.00000	79921	hCG1657259.4	TCEAL4	transcription elongation factor A (SII)-like 4
1.21650	146323	0.32320	0.01270	0.98780	0.00290	0.14640	2.15680	0.16940	0.95720	1.06500	0.27530	0.88670	1.04250	0.44870	0.08060	0.93460	0.03740	0.19120	2.66150	0.21680	0.99820	1.41250	0.39280	0.80990	6398	hCG1773686.1	SECTM1	secreted and transmembrane 1
1.21460	233508	0.24080	0.00420	0.99590	0.00060	0.00020	5.96320	0.15610	0.99990	2.94840	0.18330	0.99990	1.77910	0.50750	0.00910	0.99170	0.00280	0.14960	5.53640	0.21870	0.99990	1.76340	0.45800	0.85050	339834	null	CCDC36	coiled-coil domain containing 36
1.21370	184158	0.17390	0.00000	1.00000	0.00000	0.00000	7.32040	0.09150	1.00000	3.62160	0.14790	1.00000	1.46280	0.17000	0.00010	0.99990	0.00000	0.00010	7.38740	0.13420	1.00000	2.92980	0.10430	0.99990	5698	hCG17510.4	PSMB9	proteasome (prosome, macropain) subunit, beta type, 9 (large multifunctional peptidase 2)
1.20330	233364	0.28970	0.02870	0.97390	0.00950	0.00000	18.22020	0.22820	1.00000	9.07930	0.17840	1.00000	0.73630	0.30150	0.10500	0.90650	0.03900	0.00010	14.86670	0.17090	1.00000	9.75570	0.24840	0.99990	84099	hCG22212.3	ID2B	inhibitor of DNA binding 2B, dominant negative helix-loop-helix protein
1.18780	137292	0.11390	0.00000	1.00000	0.00000	0.00000	43.46200	0.07030	1.00000	21.89160	0.08960	1.00000	1.79350	0.25640	0.00000	1.00000	0.00000	0.00010	43.68840	0.07260	1.00000	13.77750	0.24590	0.99990	1026	hCG15367.4	CDKN1A	cyclin-dependent kinase inhibitor 1A (p21, Cip1)
1.18580	122129	0.07090	0.00000	1.00000	0.00000	0.00000	57.05470	0.05150	1.00000	28.77880	0.04880	1.00000	1.16310	0.13560	0.00000	1.00000	0.00000	0.00000	57.24250	0.06050	1.00000	27.94410	0.12130	1.00000	2770	hCG39145.3	GNAI1	guanine nucleotide binding protein (G protein), alpha inhibiting activity polypeptide 1
1.17550	212382	0.15370	0.00020	0.99980	0.00000	0.00000	14.15730	0.11990	1.00000	7.19230	0.09620	1.00000	1.36740	0.15460	0.00010	0.99990	0.00000	0.00000	13.55420	0.12960	1.00000	5.74290	0.08420	1.00000	79143	hCG20951.3	LENG4	leukocyte receptor cluster (LRC) member 4
1.17450	163484	0.17570	0.00000	1.00000	0.00000	0.00100	4.10600	0.05500	0.99940	2.08740	0.16690	0.99960	1.12280	0.14400	0.00000	1.00000	0.00000	0.00890	3.79800	0.06040	1.00000	1.90660	0.13070	0.99110	400236	hCG2040407.1	LOC400236	null
1.17380	209515	0.18650	0.00000	1.00000	0.00000	0.00000	58.56810	0.06370	1.00000	29.78940	0.17530	1.00000	1.39230	0.39220	0.00430	0.99580	0.00080	0.00450	55.13870	0.13640	1.00000	22.96210	0.36770	0.99550	null	hCG1746338.2	null	null
1.17300	129509	0.26160	0.01060	0.98970	0.00210	0.00000	9.50840	0.17410	1.00000	4.83880	0.19520	1.00000	1.18430	0.24590	0.00410	0.99600	0.00050	0.00010	8.67330	0.14710	1.00000	4.17220	0.19710	0.99990	9221	hCG25636.3	NOLC1	nucleolar and coiled-body phosphoprotein 1
1.17280	112953	0.23750	0.02090	0.98040	0.00570	0.00000	11.17750	0.21570	1.00000	5.68880	0.09940	1.00000	1.64350	0.51230	0.04660	0.96450	0.02380	0.02770	11.82570	0.31820	0.99830	4.13770	0.40150	0.97390	null	null	null	null
1.16590	154915	0.12430	0.00000	1.00000	0.00000	0.00010	5.62690	0.06090	0.99990	2.87770	0.10840	1.00000	0.98080	0.17550	0.00040	0.99960	0.00000	0.00020	5.74270	0.08320	1.00000	3.18090	0.15450	0.99980	84516	hCG1810824.2	DCTN5	dynactin 5 (p25)
1.16160	196405	0.14240	0.00000	1.00000	0.00000	0.00000	9.79990	0.08170	1.00000	5.02660	0.11660	1.00000	1.08880	0.22700	0.00070	0.99930	0.00000	0.00010	9.39840	0.08880	1.00000	4.83030	0.20890	0.99990	51523	hCG1640204.3	CXXC5	CXXC finger 5
1.16090	129260	0.14730	0.00000	1.00000	0.00000	0.00000	95.18760	0.04750	1.00000	48.84990	0.13940	1.00000	0.76560	0.10220	0.00000	1.00000	0.00000	0.00000	80.35240	0.03970	1.00000	51.66620	0.09420	1.00000	3398	hCG1784377.2	ID2	inhibitor of DNA binding 2, dominant negative helix-loop-helix protein
1.15330	182404	0.20880	0.00020	0.99980	0.00000	0.00000	160.81059	0.08990	1.00000	82.96350	0.18850	1.00000	1.97170	0.32980	0.00000	1.00000	0.00000	0.00130	147.05690	0.06890	1.00000	40.98550	0.32250	0.99870	9518	hCG37044.2	GDF15	growth differentiation factor 15
1.14750	107155	0.36850	0.01540	0.98520	0.00350	0.29590	1.72330	0.13170	0.90490	0.89260	0.34420	0.75200	1.19260	0.56500	0.07310	0.94290	0.03610	0.54300	1.69290	0.21310	0.97780	0.80970	0.52330	0.45500	6920	hCG38846.2	TCEA3	transcription elongation factor A (SII), 3
1.14330	104745	0.30830	0.00290	0.99710	0.00030	0.01990	3.62710	0.08560	0.99840	1.88420	0.29620	0.98160	1.19990	0.25420	0.00070	0.99930	0.00000	0.04070	3.67770	0.10200	1.00000	1.75010	0.23280	0.95930	8821	hCG2026642	INPP4B	inositol polyphosphate-4-phosphatase, type II, 105kDa
1.13540	154456	0.28950	0.01260	0.98780	0.00260	0.00160	5.17110	0.16120	0.99970	2.70110	0.24050	0.99870	1.02840	0.38290	0.06330	0.94550	0.02570	0.02360	4.99940	0.20900	0.99990	2.67940	0.32080	0.97650	54877	hCG1978811.1	ZCCHC2	zinc finger, CCHC domain containing 2
1.13350	210253	0.32890	0.02160	0.97960	0.00570	0.01120	4.02230	0.17360	0.99830	2.10370	0.27940	0.99050	1.25200	0.31840	0.01160	0.98890	0.00270	0.03620	4.21710	0.17600	1.00000	1.93560	0.26530	0.96380	10384	hCG17992.2	BTN3A3	butyrophilin, subfamily 3, member A3
1.13270	119609	0.14700	0.00000	1.00000	0.00000	0.00000	8.55530	0.05940	1.00000	4.47720	0.13450	1.00000	1.15800	0.13430	0.00000	1.00000	0.00000	0.00000	9.13020	0.07740	1.00000	4.47290	0.10970	1.00000	5420	hCG18687.3	PODXL	podocalyxin-like
1.12790	128903	0.21020	0.00150	0.99850	0.00010	0.00000	204.15750	0.12410	1.00000	107.19020	0.16970	1.00000	0.74610	0.15310	0.00340	0.99660	0.00010	0.00000	192.39780	0.06840	1.00000	125.39810	0.13700	1.00000	26354	hCG17555.3	GNL3	guanine nucleotide binding protein-like 3 (nucleolar)
1.12710	230838	0.19040	0.00010	0.99990	0.00000	0.02570	2.57010	0.08710	0.98690	1.35020	0.16930	0.98710	1.59310	0.43250	0.00960	0.99110	0.00280	0.48080	2.42280	0.20530	0.99770	0.87790	0.38070	0.51930	null	hCG1997306	null	null
1.11950	220534	0.20850	0.00630	0.99380	0.00090	0.00000	27.84550	0.16150	1.00000	14.70620	0.13180	1.00000	1.52140	0.33740	0.00260	0.99740	0.00040	0.00080	31.85710	0.16730	1.00000	12.13090	0.29300	0.99920	null	null	null	null
1.11230	183291	0.16610	0.00010	0.99990	0.00000	0.00000	11.65460	0.09630	1.00000	6.18590	0.13530	1.00000	0.86200	0.18270	0.01070	0.98940	0.00110	0.00000	9.33530	0.12740	1.00000	5.61490	0.13090	1.00000	null	null	null	null
1.09200	120099	0.39350	0.05180	0.95490	0.02020	0.37120	1.50940	0.20570	0.83240	0.81250	0.33550	0.69380	2.11270	0.89830	0.02860	0.97790	0.01420	0.76650	1.97500	0.29060	0.96960	0.49920	0.85000	0.21620	283078	hCG2036959.1	C10orf48	chromosome 10 open reading frame 48
1.09080	223273	0.20590	0.00860	0.99150	0.00130	0.00000	22.66270	0.16770	1.00000	12.20920	0.11940	1.00000	1.51530	0.31830	0.00100	0.99900	0.00010	0.00070	24.05400	0.14670	1.00000	9.19880	0.28250	0.99930	79637	hCG1986472	ARMC7	armadillo repeat containing 7
1.08610	109113	0.30940	0.04860	0.95720	0.01830	0.01360	3.31040	0.23440	0.98980	1.78920	0.20200	0.99650	0.91500	0.31220	0.04420	0.95860	0.01260	0.05240	3.09380	0.15220	1.00000	1.79360	0.27260	0.94760	2781	hCG2043029	GNAZ	guanine nucleotide binding protein (G protein), alpha z polypeptide
1.07520	179966	0.13590	0.00020	0.99980	0.00000	0.00000	12.32740	0.10900	1.00000	6.71330	0.08120	1.00000	1.06750	0.10800	0.00000	1.00000	0.00000	0.00000	12.70520	0.08290	1.00000	6.62700	0.06920	1.00000	10267	hCG23021.3	RAMP1	receptor (calcitonin) activity modifying protein 1
1.06810	178385	0.20870	0.00090	0.99910	0.00000	0.00630	3.20670	0.10040	0.99620	1.75490	0.18300	0.99750	0.65660	0.21280	0.05390	0.94700	0.00900	0.00760	3.13070	0.09710	1.00000	2.17110	0.18940	0.99240	2842	hCG2039474	GPR19	G protein-coupled receptor 19
1.06780	223807	0.15090	0.00000	1.00000	0.00000	0.00000	14.12590	0.07790	1.00000	7.73250	0.12920	1.00000	0.78460	0.22850	0.02880	0.97170	0.00450	0.00000	12.34620	0.11120	1.00000	7.83500	0.19960	1.00000	121457	hCG36724.2	IKIP	null
1.06540	135316	0.19120	0.00680	0.99320	0.00090	0.00000	7.90830	0.15950	1.00000	4.33610	0.10550	1.00000	0.86220	0.32640	0.09860	0.91700	0.04250	0.00080	7.00370	0.22720	0.99990	4.21180	0.23440	0.99930	7421	hCG27705.3	VDR	vitamin D (1,25- dihydroxyvitamin D3) receptor
1.04900	212644	0.21920	0.01810	0.98250	0.00390	0.00000	33.88380	0.18590	1.00000	18.79090	0.11610	1.00000	0.78220	0.23670	0.04960	0.95230	0.01160	0.00000	32.12220	0.15080	1.00000	20.41920	0.18250	1.00000	388900	hCG1733179.2	RP1-199H16.1	null
1.04440	179965	0.26830	0.01730	0.98330	0.00360	0.02360	2.76760	0.16100	0.98750	1.53970	0.21460	0.98860	0.96360	0.26820	0.03070	0.97070	0.00770	0.05650	2.78240	0.17080	0.99970	1.55970	0.20680	0.94380	79777	hCG28074.3	ACBD4	acyl-Coenzyme A binding domain containing 4
1.04110	128021	0.12070	0.00000	1.00000	0.00000	0.00000	98.59920	0.09660	1.00000	54.97920	0.07240	1.00000	0.86960	0.20280	0.01400	0.98620	0.00170	0.00000	86.98920	0.12860	1.00000	52.04600	0.15680	1.00000	28972	hCG17554.2	SPCS1	signal peptidase complex subunit 1 homolog (S. cerevisiae)
1.02380	176899	0.17530	0.00140	0.99860	0.00010	0.00000	7.56770	0.11600	1.00000	4.27080	0.13140	1.00000	1.08350	0.21580	0.00050	0.99950	0.00000	0.00020	7.44520	0.08840	1.00000	3.84050	0.19690	0.99980	3576	hCG16372.3	IL8	interleukin 8
1.02100	189365	0.15760	0.00200	0.99800	0.00010	0.00000	69.74960	0.13070	1.00000	39.43920	0.08800	1.00000	1.03770	0.17890	0.00280	0.99720	0.00020	0.00000	59.17110	0.13310	1.00000	31.50770	0.11950	1.00000	4522	hCG41677.2	MTHFD1	methylenetetrahydrofolate dehydrogenase (NADP+ dependent) 1, methenyltetrahydrofolate cyclohydrolase, formyltetrahydrofolate synthetase
1.01890	219920	0.27410	0.01360	0.98670	0.00240	0.00110	5.07860	0.13530	0.99980	2.87580	0.23840	0.99910	0.82550	0.28670	0.06550	0.93950	0.02050	0.00150	5.59770	0.16820	1.00000	3.45300	0.23220	0.99850	26149	null	ZNF658	zinc finger protein 658
1.01690	167463	0.13980	0.00010	0.99990	0.00000	0.00000	12.73860	0.08870	1.00000	7.22330	0.10810	1.00000	1.03290	0.21010	0.00230	0.99770	0.00020	0.00000	11.50480	0.11150	1.00000	6.14660	0.17810	1.00000	51347	hCG1812765.1	TAOK3	TAO kinase 3
1.01530	160111	0.11380	0.00000	1.00000	0.00000	0.00000	421.15210	0.04700	1.00000	239.07600	0.10360	1.00000	0.86970	0.12620	0.00000	1.00000	0.00000	0.00000	407.90939	0.05590	1.00000	244.03059	0.11310	1.00000	567	hCG1786707.4	B2M	beta-2-microglobulin
1.01220	224628	0.12860	0.00000	1.00000	0.00000	0.00000	10.67380	0.08430	1.00000	6.07240	0.09710	1.00000	0.79490	0.15150	0.00600	0.99400	0.00030	0.00000	10.26110	0.10630	1.00000	6.46540	0.10790	1.00000	54882	hCG1982388.2	ANKHD1	ankyrin repeat and KH domain containing 1
1.01160	186531	0.21830	0.00440	0.99560	0.00040	0.00000	9.07820	0.11980	1.00000	5.16660	0.18250	1.00000	1.07460	0.17030	0.00010	0.99990	0.00000	0.00000	8.80330	0.08520	1.00000	4.56930	0.14750	1.00000	162073	hCG1802735.2	LOC162073	null
1.00770	196634	0.30640	0.03390	0.96820	0.00960	0.01900	3.08640	0.17440	0.99220	1.76130	0.25190	0.98860	0.93200	0.29370	0.02300	0.97760	0.00460	0.10620	2.56030	0.11500	0.99990	1.46700	0.27030	0.89390	219952	hCG1645623.3	OR6Q1	olfactory receptor, family 6, subfamily Q, member 1
1.00080	176992	0.44700	0.07690	0.93580	0.03350	0.03440	4.77120	0.18150	0.99930	2.73580	0.40850	0.96630	0.83960	0.39210	0.09830	0.91620	0.04110	0.08110	3.12870	0.15460	1.00000	1.91120	0.36030	0.91890	253461	hCG16541.3	ZBTB38	zinc finger and BTB domain containing 38
1.00050	100659	0.20920	0.00580	0.99420	0.00060	0.00080	4.30770	0.13100	0.99930	2.47060	0.16310	0.99990	1.12120	0.33830	0.03520	0.96800	0.01170	0.02630	4.24630	0.20350	0.99990	2.13400	0.27030	0.97380	51760	hCG38025.3	SYT17	synaptotagmin XVII
0.99370	123432	0.23250	0.01070	0.98940	0.00150	0.03240	2.44800	0.14010	0.97920	1.41060	0.18550	0.98790	0.88810	0.30100	0.07730	0.93220	0.02970	0.14360	2.14050	0.21590	0.99370	1.26430	0.20980	0.86090	1594	hCG2044065|hCG2044066	CYP27B1	cytochrome P450, family 27, subfamily B, polypeptide 1
0.99170	155565	0.21120	0.01270	0.98760	0.00200	0.00530	3.27520	0.15760	0.99520	1.88990	0.14060	0.99950	0.71630	0.20240	0.03530	0.96510	0.00510	0.01060	2.96240	0.11300	1.00000	1.97110	0.16790	0.98940	41	hCG18479.3	ACCN2	amiloride-sensitive cation channel 2, neuronal
0.99050	226580	0.15920	0.00020	0.99980	0.00000	0.00000	14.97310	0.08810	1.00000	8.64700	0.13260	1.00000	1.21570	0.38650	0.00430	0.99580	0.00060	0.01020	17.08990	0.06200	1.00000	8.04380	0.38150	0.98980	null	hCG2042723	null	null
0.98550	201462	0.27490	0.02500	0.97600	0.00580	0.00440	3.73130	0.16020	0.99770	2.16240	0.22340	0.99790	1.07670	0.40750	0.05180	0.95470	0.01990	0.13030	3.04000	0.19040	0.99970	1.57560	0.36030	0.86990	93273	hCG1657430.3	LEMD1	LEM domain containing 1
0.98240	159298	0.18130	0.00050	0.99950	0.00000	0.00000	6.21280	0.08220	1.00000	3.60810	0.16160	1.00000	1.05250	0.14010	0.00000	1.00000	0.00000	0.00010	5.91470	0.07520	1.00000	3.11730	0.11820	0.99990	55830	hCG17563.3	GLT8D1	glycosyltransferase 8 domain containing 1
0.98180	133431	0.30110	0.02120	0.97950	0.00440	0.32200	1.46540	0.12870	0.83510	0.85140	0.27220	0.76560	1.42460	0.48960	0.01910	0.98270	0.00640	0.58460	1.89850	0.18710	0.99240	0.77310	0.45240	0.41410	7030	hCG19823.3	TFE3	transcription factor binding to IGHM enhancer 3
0.98170	220348	0.10120	0.00000	1.00000	0.00000	0.00000	22.68260	0.08770	1.00000	13.18000	0.05050	1.00000	0.86560	0.10810	0.00000	1.00000	0.00000	0.00000	23.77380	0.04630	1.00000	14.26330	0.09770	1.00000	6818|445329	null	SULT1A3|SULT1A4	sulfotransferase family, cytosolic, 1A, phenol-preferring, member 3|sulfotransferase family, cytosolic, 1A, phenol-preferring, member 4
0.97920	128588	0.19610	0.00250	0.99750	0.00010	0.04420	2.22930	0.10710	0.97080	1.29760	0.16430	0.98410	0.87270	0.22070	0.02050	0.97980	0.00330	0.06940	2.39770	0.13790	0.99960	1.43140	0.17230	0.93090	83666	hCG17211.3	PARP9	poly (ADP-ribose) polymerase family, member 9
0.97190	142256	0.31610	0.02350	0.97730	0.00510	0.09060	2.21410	0.11880	0.96860	1.29530	0.29290	0.93680	0.89170	0.43690	0.09740	0.91910	0.04320	0.29340	1.97020	0.15410	0.99680	1.16080	0.40880	0.70790	10046	hCG1811536.1	CXorf6	chromosome X open reading frame 6
0.96620	157004	0.22050	0.03430	0.96760	0.00920	0.00040	5.58130	0.20190	0.99960	3.27800	0.08870	1.00000	1.03310	0.25150	0.00230	0.99770	0.00020	0.00460	5.25590	0.08090	1.00000	2.80760	0.23810	0.99540	6787	hCG17552.3	NEK4	NIMA (never in mitosis gene a)-related kinase 4
0.96540	106534	0.15730	0.00050	0.99950	0.00000	0.00010	5.56810	0.09510	0.99990	3.27220	0.12530	1.00000	0.86180	0.28920	0.04870	0.95410	0.01340	0.00860	4.24370	0.15120	1.00000	2.55280	0.24650	0.99140	10202	hCG41749.3	DHRS2	dehydrogenase/reductase (SDR family) member 2
0.96520	164460	0.31250	0.01940	0.98110	0.00370	0.05530	2.51830	0.10130	0.98470	1.48010	0.29560	0.95870	0.98100	0.38720	0.08960	0.92730	0.04150	0.18330	2.34020	0.23920	0.99350	1.29610	0.30450	0.82090	54997	hCG1812169.1	TSC	null
0.96360	226732	0.13050	0.00000	1.00000	0.00000	0.00000	18.62430	0.05840	1.00000	10.95850	0.11670	1.00000	0.97720	0.14870	0.00050	0.99950	0.00000	0.00000	18.38610	0.10330	1.00000	10.20990	0.10690	1.00000	8935	hCG38391.3	SCAP2	src family associated phosphoprotein 2
0.96190	109792	0.12150	0.00010	0.99990	0.00000	0.00000	84.58270	0.09360	1.00000	49.82750	0.07750	1.00000	1.26730	0.24470	0.00020	0.99980	0.00000	0.00000	87.40100	0.09420	1.00000	39.69340	0.22580	1.00000	2232	hCG29834.3	FDXR	ferredoxin reductase
0.96100	110460	0.11450	0.00010	0.99990	0.00000	0.00000	13.18520	0.09110	1.00000	7.77210	0.06930	1.00000	0.74050	0.27520	0.09290	0.91550	0.03170	0.00000	11.94520	0.17480	1.00000	7.81550	0.21260	1.00000	91404	hCG2043119	SESTD1	SEC14 and spectrin domains 1
0.95660	149395	0.11520	0.00010	0.99990	0.00000	0.00000	8.72730	0.09500	1.00000	5.15990	0.06510	1.00000	0.87170	0.12850	0.00000	1.00000	0.00000	0.00000	8.37650	0.05510	1.00000	5.00440	0.11610	1.00000	9246	hCG39758.4	UBE2L6	ubiquitin-conjugating enzyme E2L 6
0.95360	171247	0.51160	0.09620	0.92240	0.04510	0.15140	2.51190	0.12660	0.98280	1.48820	0.49570	0.86100	2.81180	0.71330	0.04650	0.97040	0.02860	0.76240	3.63610	0.44390	0.95840	0.56610	0.55830	0.21380	7102	hCG18324.3	TSPAN7	tetraspanin 7
0.94700	147495	0.21820	0.03120	0.97020	0.00770	0.00020	6.12690	0.19070	0.99980	3.64660	0.10600	1.00000	0.96140	0.31280	0.02810	0.97310	0.00660	0.00890	5.43580	0.13180	1.00000	3.05160	0.28370	0.99110	8869	hCG34610.4	ST3GAL5	ST3 beta-galactoside alpha-2,3-sialyltransferase 5
0.94040	117740	0.21520	0.03050	0.97080	0.00730	0.00020	5.94150	0.18840	0.99980	3.55250	0.10400	1.00000	0.81820	0.19200	0.01420	0.98590	0.00150	0.00010	5.31130	0.11710	1.00000	3.29300	0.15220	0.99990	3912	hCG17112.2	LAMB1	laminin, beta 1
0.93840	103404	0.16500	0.00230	0.99770	0.00010	0.00000	6.96350	0.11330	1.00000	4.16930	0.11990	1.00000	0.73960	0.18350	0.02660	0.97370	0.00330	0.00000	6.00540	0.12330	1.00000	3.93170	0.13590	1.00000	1244	hCG18406.5	ABCC2	ATP-binding cassette, sub-family C (CFTR/MRP), member 2
0.93630	207417	0.12080	0.00000	1.00000	0.00000	0.00000	21.09750	0.05410	1.00000	12.65060	0.10800	1.00000	0.92490	0.23180	0.00980	0.99030	0.00110	0.00000	18.79870	0.11210	1.00000	10.82430	0.20290	1.00000	3066	hCG21384.3	HDAC2	histone deacetylase 2
0.93380	125937	0.09360	0.00000	1.00000	0.00000	0.00000	113.26560	0.07670	1.00000	68.03420	0.05360	1.00000	1.02590	0.17950	0.00050	0.99950	0.00000	0.00000	110.73920	0.09620	1.00000	59.45110	0.15150	1.00000	9249	hCG1738619.1	DHRS3	dehydrogenase/reductase (SDR family) member 3
0.93180	142470	0.14900	0.00020	0.99980	0.00000	0.00000	12.91210	0.07900	1.00000	7.76640	0.12630	1.00000	0.86140	0.11950	0.00020	0.99980	0.00000	0.00000	12.14900	0.08100	1.00000	7.30980	0.08780	1.00000	25791	hCG33455.4	NGEF	neuronal guanine nucleotide exchange factor
0.92450	206347	0.13340	0.00050	0.99950	0.00000	0.00000	13.65760	0.09820	1.00000	8.25690	0.09030	1.00000	0.91840	0.13650	0.00000	1.00000	0.00000	0.00000	13.28710	0.05040	1.00000	7.68530	0.12690	1.00000	2059	hCG1811074.1	EPS8	epidermal growth factor receptor pathway substrate 8
0.92370	143548	0.23910	0.00820	0.99190	0.00080	0.00000	12.64710	0.09630	1.00000	7.65020	0.21880	1.00000	0.82260	0.25560	0.08590	0.92390	0.03210	0.00000	11.72480	0.22430	1.00000	7.24720	0.12250	1.00000	79661	hCG1739393.2	NEIL1	nei endonuclease VIII-like 1 (E. coli)
0.92330	228755	0.22370	0.02220	0.97840	0.00420	0.00000	38.70220	0.15920	1.00000	23.41620	0.15710	1.00000	1.02110	0.31760	0.07110	0.94010	0.03040	0.00010	32.31540	0.25350	0.99990	17.40650	0.19140	1.00000	441111	hCG1980568	LOC441111	null
0.92220	202449	0.11860	0.00000	1.00000	0.00000	0.00000	35.92690	0.04890	1.00000	21.75460	0.10800	1.00000	0.88730	0.17070	0.00340	0.99670	0.00020	0.00000	35.60270	0.10530	1.00000	21.04100	0.13440	1.00000	93663	hCG1816281.1	ARHGAP18	Rho GTPase activating protein 18
0.91350	182228	0.15100	0.00020	0.99980	0.00000	0.00000	8.18740	0.07160	1.00000	4.98770	0.13290	1.00000	0.99750	0.13190	0.00050	0.99950	0.00000	0.00000	8.80760	0.11230	1.00000	4.82240	0.06910	1.00000	2624	null	GATA2	GATA binding protein 2
0.90330	191050	0.35750	0.06250	0.94360	0.02160	0.17450	1.86020	0.15170	0.92580	1.14120	0.32370	0.88220	0.89910	0.31810	0.06680	0.94010	0.02390	0.33770	1.70600	0.19040	0.98420	1.00000	0.25480	0.66760	23005	hCG38164.4	MAPKBP1	mitogen activated protein kinase binding protein 1
0.90300	210624	0.27290	0.08920	0.92460	0.03810	0.00010	31.39290	0.25790	0.99990	19.26340	0.08930	1.00000	0.94310	0.26770	0.04000	0.96250	0.01130	0.00000	28.22040	0.18460	1.00000	16.04500	0.19390	1.00000	6097	hCG16918.3	RORC	RAR-related orphan receptor C
0.90050	210580	0.12700	0.00010	0.99990	0.00000	0.00000	9.10910	0.07810	1.00000	5.59940	0.10020	1.00000	1.04550	0.12680	0.00000	1.00000	0.00000	0.00000	10.06490	0.05330	1.00000	5.33070	0.11500	1.00000	93129	hCG21162.4	MGC13024	null
0.89360	136860	0.17000	0.00760	0.99250	0.00070	0.00060	4.43080	0.13160	0.99940	2.73660	0.10760	1.00000	1.06060	0.25540	0.02040	0.98040	0.00480	0.00350	4.54040	0.18140	1.00000	2.37960	0.17980	0.99650	140597	hCG1651677.3	TCEAL2	transcription elongation factor A (SII)-like 2
0.89180	182508	0.11500	0.00000	1.00000	0.00000	0.00000	6.81260	0.06570	1.00000	4.21300	0.09440	1.00000	0.99540	0.19540	0.00530	0.99470	0.00050	0.00010	6.28550	0.13380	1.00000	3.44660	0.14240	0.99990	7328	hCG18056.3	UBE2H	ubiquitin-conjugating enzyme E2H (UBC8 homolog, yeast)
0.88980	155970	0.15570	0.00030	0.99970	0.00000	0.00000	12.23240	0.06600	1.00000	7.57490	0.14100	1.00000	0.92360	0.30710	0.02210	0.97850	0.00420	0.00210	10.42850	0.09080	1.00000	6.00990	0.29340	0.99790	201895	hCG38553.4	LOC201895	null
0.88220	161225	0.20740	0.01530	0.98490	0.00210	0.00030	4.84490	0.13450	0.99970	3.01620	0.15790	1.00000	0.66620	0.25000	0.10280	0.90460	0.03210	0.00110	4.27230	0.15820	1.00000	2.94300	0.19360	0.99890	79085	hCG23057.3	SLC25A23	solute carrier family 25 (mitochondrial carrier; phosphate carrier), member 23
0.88170	131913	0.28800	0.06550	0.94070	0.02260	0.02690	2.64310	0.19800	0.97980	1.64600	0.20920	0.99300	1.65500	0.44440	0.00570	0.99460	0.00140	0.41580	2.75630	0.18970	0.99940	0.95680	0.40190	0.58430	83463	hCG2039394	MXD3	MAX dimerization protein 3
0.88130	182253	0.13660	0.00030	0.99970	0.00000	0.00000	101.77210	0.07990	1.00000	63.39770	0.11080	1.00000	0.96830	0.10020	0.00000	1.00000	0.00000	0.00000	106.42760	0.08230	1.00000	59.46480	0.05710	1.00000	1474	hCG23285.3	CST6	cystatin E/M
0.88030	215041	0.16470	0.00200	0.99800	0.00010	0.00060	4.20610	0.09470	0.99940	2.62200	0.13470	1.00000	1.48110	0.34780	0.00040	0.99960	0.00000	0.05370	5.25840	0.10800	1.00000	2.05910	0.33060	0.94630	9540	hCG22385.3	TP53I3	tumor protein p53 inducible protein 3
0.87640	217204	0.21530	0.02030	0.98010	0.00320	0.00010	5.80720	0.14220	0.99990	3.62970	0.16170	1.00000	1.26310	0.46540	0.03020	0.97300	0.01070	0.05650	6.36410	0.17960	1.00000	2.89870	0.42930	0.94350	null	null	null	null
0.87390	225790	0.34940	0.06600	0.94020	0.02260	0.00520	5.94320	0.14640	0.99990	3.72130	0.31730	0.99490	0.84990	0.18030	0.00220	0.99780	0.00010	0.00040	4.94630	0.07120	1.00000	3.00010	0.16570	0.99960	2593	hCG21569.4	GAMT	guanidinoacetate N-methyltransferase
0.87140	226129	0.35640	0.10610	0.91290	0.04840	0.12380	2.00760	0.22840	0.92790	1.25920	0.27360	0.93960	1.01010	0.42750	0.09890	0.92320	0.04950	0.34650	1.91670	0.25260	0.97930	1.04030	0.34490	0.66010	117195	hCG15537.3	MRGPRX3	MAS-related GPR, member X3
0.87050	141874	0.15710	0.00390	0.99610	0.00020	0.00000	18.07540	0.11290	1.00000	11.34450	0.10930	1.00000	0.68850	0.19950	0.05690	0.94460	0.01120	0.00000	15.88400	0.14160	1.00000	10.77420	0.14050	1.00000	11013	hCG1748783.2	TMSL8	thymosin-like 8
0.86860	163054	0.27740	0.07690	0.93190	0.02870	0.04300	2.37040	0.21900	0.96300	1.48960	0.17020	0.99350	1.23460	0.37970	0.05920	0.95210	0.02740	0.40600	1.99630	0.27850	0.97470	0.92740	0.25810	0.59900	1573	hCG22170.3	CYP2J2	cytochrome P450, family 2, subfamily J, polypeptide 2
0.86100	121081	0.09880	0.00000	1.00000	0.00000	0.00000	18.77140	0.08020	1.00000	11.85930	0.05770	1.00000	0.74310	0.10710	0.00010	0.99990	0.00000	0.00000	18.31650	0.04920	1.00000	11.96280	0.09510	1.00000	27242	hCG2000710	TNFRSF21	tumor necrosis factor receptor superfamily, member 21
0.85860	145563	0.13800	0.00030	0.99970	0.00000	0.00000	8.55970	0.07220	1.00000	5.41650	0.11760	1.00000	0.55720	0.16690	0.08070	0.92040	0.01270	0.00000	7.76260	0.11940	1.00000	5.76710	0.11660	1.00000	440275	hCG38697.3	EIF2AK4	eukaryotic translation initiation factor 2 alpha kinase 4
0.85650	229605	0.33180	0.06800	0.93820	0.02310	0.00380	5.22610	0.15560	0.99980	3.31190	0.29300	0.99640	0.56100	0.23230	0.14030	0.86900	0.04310	0.00010	5.44570	0.13900	1.00000	4.03520	0.18610	0.99990	3292	hCG2007481	HSD17B1	hydroxysteroid (17-beta) dehydrogenase 1
0.85610	174366	0.14460	0.00260	0.99740	0.00010	0.00000	10.06890	0.10690	1.00000	6.38280	0.09740	1.00000	0.85720	0.20910	0.01400	0.98610	0.00170	0.00000	10.47780	0.11950	1.00000	6.32290	0.17160	1.00000	null	hCG2041029	null	null
0.84790	192723	0.25960	0.06590	0.93970	0.02150	0.00000	9.15080	0.19930	1.00000	5.83390	0.16640	1.00000	0.69470	0.31540	0.11390	0.89800	0.04140	0.00240	7.53840	0.13090	1.00000	5.09150	0.28690	0.99760	10160	hCG1811328.3	FARP1	FERM, RhoGEF (ARHGEF) and pleckstrin domain protein 1 (chondrocyte-derived)
0.84660	207757	0.13530	0.00010	0.99990	0.00000	0.00000	27.09970	0.06200	1.00000	17.29190	0.12030	1.00000	0.82020	0.13330	0.00110	0.99890	0.00000	0.00000	25.66540	0.08810	1.00000	15.89050	0.10010	1.00000	1591	hCG37130.3	CYP24A1	cytochrome P450, family 24, subfamily A, polypeptide 1
0.84440	116682	0.06590	0.00000	1.00000	0.00000	0.00000	52.57040	0.04020	1.00000	33.59580	0.05220	1.00000	0.83770	0.10590	0.00000	1.00000	0.00000	0.00000	51.56860	0.03800	1.00000	31.54280	0.09880	1.00000	119504	hCG1789694.3	C10orf104	chromosome 10 open reading frame 104
0.84150	236611	0.33140	0.09490	0.91840	0.03890	0.10500	2.02820	0.20380	0.93690	1.29880	0.26130	0.95200	1.51290	0.57400	0.06630	0.95230	0.03650	0.33220	2.95860	0.32170	0.98570	1.13330	0.47540	0.67270	null	null	null	null
0.83870	227473	0.12480	0.00020	0.99980	0.00000	0.00000	22.77520	0.07480	1.00000	14.61260	0.09990	1.00000	0.75050	0.11520	0.00080	0.99920	0.00000	0.00000	21.46720	0.07720	1.00000	13.94900	0.08550	1.00000	745	hCG2017022.1	C11orf9	chromosome 11 open reading frame 9
0.83770	200912	0.39110	0.09990	0.91500	0.04210	0.05390	2.80070	0.15810	0.98850	1.79820	0.35770	0.95660	0.99190	0.36200	0.05550	0.95060	0.02010	0.10170	2.88590	0.18520	0.99960	1.58630	0.31100	0.89860	8906	hCG2014408	AP1G2	adaptor-related protein complex 1, gamma 2 subunit
0.83720	208125	0.15580	0.00970	0.99030	0.00080	0.00000	56.20740	0.13190	1.00000	36.10090	0.08290	1.00000	0.75560	0.26310	0.10490	0.90760	0.04030	0.00000	43.96480	0.21550	1.00000	28.46720	0.15100	1.00000	57168	hCG41136.3	CTB-1048E9.3	null
0.83580	230429	0.24170	0.03810	0.96320	0.00840	0.00300	3.58910	0.15040	0.99740	2.30740	0.18920	0.99960	0.90940	0.33390	0.05270	0.95140	0.01660	0.06290	3.08390	0.15220	1.00000	1.79480	0.29720	0.93710	null	hCG1812118.1	null	null
0.83570	143619	0.15270	0.00070	0.99930	0.00000	0.00000	21.32980	0.06750	1.00000	13.71400	0.13700	1.00000	0.80980	0.23770	0.03170	0.96900	0.00580	0.00000	22.28310	0.12480	1.00000	13.89620	0.20230	1.00000	51337	hCG39308.3	C8orf55	chromosome 8 open reading frame 55
0.83560	185312	0.12630	0.00090	0.99910	0.00000	0.00000	11.24990	0.09350	1.00000	7.23340	0.08490	1.00000	0.56540	0.25280	0.14650	0.86480	0.04790	0.00000	9.86290	0.12680	1.00000	7.28590	0.21870	1.00000	9891	hCG16103.2	NUAK1	NUAK family, SNF1-like kinase, 1
0.83280	214232	0.26840	0.06910	0.93680	0.02270	0.06790	2.09510	0.19240	0.94680	1.34970	0.18710	0.98360	1.85000	0.37370	0.00270	0.99740	0.00060	0.77280	2.13730	0.20500	0.99500	0.64810	0.31240	0.22440	1185	hCG25061.3	CLCN6	chloride channel 6
0.83160	110198	0.32960	0.06750	0.93810	0.02180	0.42540	1.19840	0.13690	0.71640	0.77270	0.29980	0.67240	1.64370	0.61850	0.06180	0.95630	0.03450	0.67110	1.89250	0.33500	0.94520	0.66210	0.51990	0.30780	24142|8372	hCG2039743.1	NAT6|HYAL3	N-acetyltransferase 6|hyaluronoglucosaminidase 3
0.83120	140616	0.18090	0.02580	0.97470	0.00430	0.00000	16.51150	0.15960	1.00000	10.64900	0.08510	1.00000	0.94630	0.24930	0.01550	0.98480	0.00250	0.00000	15.97070	0.13120	1.00000	9.06010	0.21200	1.00000	54935	hCG1766786.2	DUSP23	dual specificity phosphatase 23
0.82970	144571	0.19120	0.00300	0.99700	0.00010	0.00000	6.55610	0.05820	1.00000	4.23270	0.18210	1.00000	0.78510	0.22250	0.04450	0.95700	0.00970	0.00010	5.75800	0.15300	1.00000	3.65280	0.16160	0.99990	29801	hCG1745281.2	ZDHHC8	zinc finger, DHHC-type containing 8
0.82790	133193	0.14520	0.00170	0.99830	0.00000	0.00010	5.35990	0.08990	0.99990	3.46470	0.11400	1.00000	0.82300	0.20220	0.01470	0.98540	0.00160	0.00020	5.37570	0.11290	1.00000	3.32190	0.16770	0.99980	64135	hCG40275.2	IFIH1	interferon induced with helicase C domain 1
0.82720	112793	0.27290	0.04270	0.95900	0.01000	0.08780	1.99460	0.13010	0.94760	1.29000	0.23990	0.96050	0.92910	0.27640	0.02810	0.97290	0.00630	0.12020	2.35810	0.14430	0.99950	1.35380	0.23580	0.88020	5013	hCG22157.3	OTX1	orthodenticle homolog 1 (Drosophila)
0.82700	199059	0.15130	0.00320	0.99680	0.00010	0.00000	6.52670	0.09960	1.00000	4.22170	0.11390	1.00000	0.59680	0.13690	0.02210	0.97790	0.00100	0.00000	6.32930	0.08190	1.00000	4.57490	0.10970	1.00000	58191	hCG32707.3	CXCL16	chemokine (C-X-C motif) ligand 16
0.82460	137081	0.30610	0.06660	0.93860	0.02110	0.12740	1.87410	0.15330	0.92760	1.21420	0.26500	0.93570	1.05740	0.44430	0.08330	0.93350	0.03970	0.47880	1.68260	0.23400	0.97050	0.88380	0.37770	0.52250	11118	hCG17993.3	BTN3A2	butyrophilin, subfamily 3, member A2
0.81730	122049	0.13020	0.00220	0.99780	0.00010	0.00000	20.98750	0.10180	1.00000	13.66680	0.08110	1.00000	1.06120	0.26490	0.03230	0.97000	0.00960	0.00000	21.51370	0.20810	1.00000	11.27100	0.16390	1.00000	23	hCG26012.3	ABCF1	ATP-binding cassette, sub-family F (GCN20), member 1
0.81370	225982	0.33300	0.09460	0.91750	0.03720	0.16350	1.77830	0.18220	0.90480	1.16090	0.27870	0.91560	1.12050	0.37440	0.03560	0.96770	0.01190	0.27840	2.22920	0.18650	0.99750	1.12080	0.32470	0.72270	166785	hCG2036950	MMAA	methylmalonic aciduria (cobalamin deficiency) cblA type
0.80930	117559	0.28010	0.08850	0.92150	0.03300	0.00130	4.70960	0.20740	0.99880	3.08390	0.18830	0.99990	1.22870	0.25820	0.01130	0.98910	0.00250	0.01060	4.28120	0.19010	1.00000	1.99700	0.17480	0.98940	5577	hCG17936.2	PRKAR2B	protein kinase, cAMP-dependent, regulatory, type II, beta
0.80760	213172	0.12990	0.00030	0.99970	0.00000	0.00000	6.11080	0.06640	1.00000	4.00620	0.11160	1.00000	0.86100	0.21780	0.01480	0.98530	0.00180	0.00030	5.50240	0.11710	1.00000	3.31160	0.18370	0.99970	10020	hCG31366.4	GNE	glucosamine (UDP-N-acetyl)-2-epimerase/N-acetylmannosamine kinase
0.80480	152319	0.26740	0.04900	0.95320	0.01200	0.01200	2.94440	0.13610	0.99240	1.93400	0.23020	0.99550	0.85120	0.37590	0.07650	0.93160	0.02770	0.07640	3.17650	0.12450	1.00000	1.92480	0.35470	0.92360	266977	hCG2000711.1	GPR110	G protein-coupled receptor 110
0.80330	166441	0.21290	0.01370	0.98640	0.00130	0.00000	5.89900	0.08820	1.00000	3.87870	0.19380	1.00000	1.16540	0.22880	0.00160	0.99840	0.00010	0.00080	6.26930	0.12440	1.00000	3.05550	0.19200	0.99920	25913	hCG32923.3	POT1	POT1 protection of telomeres 1 homolog (S. pombe)
0.79700	135867	0.32710	0.10220	0.91160	0.04120	0.08540	2.10590	0.19060	0.94830	1.39080	0.26580	0.96240	1.31460	0.38690	0.03580	0.96910	0.01410	0.25240	2.60770	0.24450	0.99560	1.14610	0.29980	0.74980	10517	null	FBXW10	F-box and WD-40 domain protein 10
0.79530	218380	0.19850	0.00560	0.99440	0.00030	0.00380	3.23150	0.05170	0.99700	2.13660	0.19170	0.99920	0.69490	0.22660	0.06150	0.94040	0.01330	0.00240	3.80710	0.12810	1.00000	2.57090	0.18690	0.99760	3216	hCG2000669.1	HOXB6	homeobox B6
0.79530	216775	0.24110	0.04270	0.95870	0.00920	0.00010	5.50110	0.13980	0.99990	3.63740	0.19640	1.00000	1.05640	0.23490	0.00920	0.99100	0.00140	0.00120	5.25050	0.15020	1.00000	2.75990	0.18060	0.99880	7127	hCG22889.4	TNFAIP2	tumor necrosis factor, alpha-induced protein 2
0.79470	141854	0.17560	0.00720	0.99280	0.00040	0.00870	2.81310	0.09250	0.99200	1.86080	0.14930	0.99930	0.64870	0.25130	0.09050	0.91390	0.02390	0.02790	2.67390	0.11440	0.99990	1.86450	0.22380	0.97220	770	hCG15268.3	CA11	carbonic anhydrase XI
0.79070	109856	0.08960	0.00000	1.00000	0.00000	0.00000	28.76290	0.06020	1.00000	19.07870	0.06630	1.00000	0.58880	0.09190	0.00350	0.99650	0.00000	0.00000	28.57760	0.06960	1.00000	20.77120	0.06000	1.00000	51768	hCG38346.2	TM7SF3	transmembrane 7 superfamily member 3
0.78920	131193	0.07730	0.00000	1.00000	0.00000	0.00000	17.99600	0.04430	1.00000	11.94960	0.06330	1.00000	0.75640	0.20950	0.03790	0.96290	0.00670	0.00000	15.64510	0.13500	1.00000	10.12410	0.16020	1.00000	null	null	null	null
0.78600	212936	0.29110	0.10660	0.90810	0.04350	0.00480	3.76710	0.21880	0.99550	2.50690	0.19200	0.99970	0.79010	0.30290	0.11290	0.90440	0.04830	0.00650	3.69800	0.22510	0.99950	2.33780	0.20270	0.99400	23410	hCG37816.3	SIRT3	sirtuin (silent mating type information regulation 2 homolog) 3 (S. cerevisiae)
0.78490	221051	0.22080	0.04610	0.95550	0.01030	0.00170	3.89590	0.15740	0.99830	2.59460	0.15480	1.00000	0.87870	0.17810	0.00390	0.99610	0.00020	0.00720	3.37630	0.10170	1.00000	2.00730	0.14620	0.99280	222962	null	SLC29A4	solute carrier family 29 (nucleoside transporters), member 4
0.78370	157942	0.22140	0.04060	0.96060	0.00820	0.05120	2.11320	0.14520	0.95730	1.40850	0.16710	0.99070	0.88270	0.22310	0.00500	0.99500	0.00030	0.03450	2.93760	0.06890	1.00000	1.74160	0.21220	0.96550	81788|56672	hCG14992.2	NUAK2|C11orf17	NUAK family, SNF1-like kinase, 2|chromosome 11 open reading frame 17
0.78060	118255	0.15150	0.00580	0.99420	0.00030	0.00000	33.47110	0.10050	1.00000	22.35810	0.11330	1.00000	0.76320	0.09460	0.00020	0.99980	0.00000	0.00000	32.68650	0.07910	1.00000	21.05220	0.05180	1.00000	84153	hCG23302.4	AYP1	null
0.78010	172636	0.27300	0.09770	0.91380	0.03720	0.00620	3.49050	0.21130	0.99400	2.33240	0.17290	0.99980	0.87110	0.39050	0.08990	0.92300	0.03700	0.07800	3.19250	0.16380	0.99990	1.90810	0.35450	0.92210	9770	hCG1783275.1	RASSF2	Ras association (RalGDS/AF-6) domain family 2
0.77910	115291	0.18430	0.03830	0.96260	0.00730	0.00000	9.62310	0.16370	1.00000	6.43470	0.08460	1.00000	1.19740	0.26470	0.01460	0.98600	0.00350	0.00000	11.27080	0.19380	1.00000	5.37260	0.18030	1.00000	283987	hCG1987107.1	C17orf28	chromosome 17 open reading frame 28
0.77560	197266	0.22970	0.06010	0.94300	0.01600	0.00190	3.93540	0.17240	0.99810	2.63790	0.15180	1.00000	0.92080	0.27120	0.02200	0.97860	0.00410	0.01380	3.90470	0.12560	1.00000	2.25470	0.24040	0.98620	51343	hCG23615.3	FZR1	fizzy/cell division cycle 20 related 1 (Drosophila)
0.77130	148943	0.20540	0.03100	0.96940	0.00490	0.00000	9.10220	0.13100	1.00000	6.11920	0.15820	1.00000	1.27280	0.26340	0.00360	0.99650	0.00050	0.00040	8.74530	0.15480	1.00000	3.95650	0.21310	0.99960	2593	hCG21569.4	GAMT	guanidinoacetate N-methyltransferase
0.77070	133604	0.11020	0.00180	0.99820	0.00000	0.00000	86.25090	0.09820	1.00000	58.01100	0.05010	1.00000	0.70300	0.20350	0.04350	0.95720	0.00720	0.00000	71.96930	0.12130	1.00000	48.33070	0.16340	1.00000	960	hCG1811182.2	CD44	CD44 antigen (homing function and Indian blood group system)
0.77000	203807	0.09980	0.00010	0.99990	0.00000	0.00000	52.48160	0.07160	1.00000	35.31370	0.06950	1.00000	0.66370	0.15820	0.03350	0.96670	0.00370	0.00000	43.39200	0.12180	1.00000	29.94350	0.10090	1.00000	1728	hCG28204.3	NQO1	NAD(P)H dehydrogenase, quinone 1
0.76960	118602	0.21460	0.01990	0.98020	0.00220	0.00020	4.98330	0.08950	0.99980	3.35410	0.19510	1.00000	0.76320	0.20260	0.04160	0.95940	0.00810	0.00010	4.87200	0.15120	1.00000	3.13800	0.13490	0.99990	84954	hCG2004608	FLJ14981	null
0.76890	193735	0.09290	0.00000	1.00000	0.00000	0.00000	29.32710	0.05720	1.00000	19.74940	0.07320	1.00000	0.54210	0.11310	0.01760	0.98240	0.00030	0.00000	28.91100	0.06710	1.00000	21.70460	0.09100	1.00000	25959	hCG2002511	ANKRD25	ankyrin repeat domain 25
0.76690	158938	0.22430	0.05020	0.95160	0.01140	0.00000	7.12700	0.15350	1.00000	4.80600	0.16360	1.00000	0.99710	0.22730	0.00170	0.99830	0.00010	0.00030	7.76090	0.07840	1.00000	4.25040	0.21330	0.99970	6337	hCG24314.2	SCNN1A	sodium channel, nonvoltage-gated 1 alpha
0.76430	153395	0.10270	0.00050	0.99950	0.00000	0.00000	13.30540	0.08220	1.00000	8.98830	0.06150	1.00000	1.11800	0.26950	0.01960	0.98140	0.00490	0.00000	14.32290	0.18890	1.00000	7.21360	0.19220	1.00000	25913	hCG32923.3	POT1	POT1 protection of telomeres 1 homolog (S. pombe)
0.76280	194602	0.12260	0.00020	0.99980	0.00000	0.00000	16.91270	0.05500	1.00000	11.43710	0.10960	1.00000	0.88370	0.19380	0.01580	0.98440	0.00220	0.00000	16.67910	0.14480	1.00000	9.88190	0.12880	1.00000	388279	hCG1815491.1	LOC388279	null
0.76140	120707	0.09250	0.00000	1.00000	0.00000	0.00000	61.33890	0.05780	1.00000	41.52130	0.07220	1.00000	0.72740	0.13360	0.00510	0.99490	0.00010	0.00000	62.69810	0.09240	1.00000	41.39640	0.09650	1.00000	1891	hCG20523.4	ECH1	enoyl Coenzyme A hydratase 1, peroxisomal
0.76050	196116	0.15600	0.00250	0.99750	0.00000	0.00000	13.13220	0.06270	1.00000	8.89500	0.14280	1.00000	0.57070	0.20060	0.09400	0.90830	0.01900	0.00000	12.79090	0.10970	1.00000	9.41440	0.16790	1.00000	3399	hCG1982882	ID3	inhibitor of DNA binding 3, dominant negative helix-loop-helix protein
0.76050	167324	0.18170	0.01600	0.98400	0.00140	0.00230	3.51400	0.10660	0.99780	2.38010	0.14710	0.99990	0.87480	0.22880	0.02200	0.97850	0.00370	0.00060	5.16230	0.13720	1.00000	3.07740	0.18310	0.99940	93953	hCG1645920.2	ACRC	acidic repeat containing
0.75930	105499	0.23170	0.03060	0.96980	0.00460	0.08390	1.90620	0.09570	0.94130	1.29220	0.21100	0.97150	1.11730	0.36810	0.02470	0.97680	0.00690	0.47710	1.74140	0.15580	0.99140	0.87750	0.33350	0.52330	10446	hCG16406.3	LRRN5	leucine rich repeat neuronal 5
0.75840	189020	0.10840	0.00040	0.99960	0.00000	0.00000	6.16930	0.07430	1.00000	4.18490	0.07890	1.00000	0.77760	0.20590	0.03190	0.96870	0.00530	0.00000	6.37360	0.13560	1.00000	4.06440	0.15490	1.00000	null	hCG1813013.1	null	null
0.75530	205981	0.26760	0.03990	0.96090	0.00730	0.00540	3.56530	0.06510	0.99830	2.42370	0.25960	0.99630	0.50200	0.13610	0.05990	0.94020	0.00410	0.00050	3.36610	0.07840	1.00000	2.59830	0.11130	0.99950	5256	hCG19580.3	PHKA2	phosphorylase kinase, alpha 2 (liver)
0.75190	183158	0.20430	0.04070	0.96020	0.00750	0.00000	6.69260	0.14270	1.00000	4.56030	0.14620	1.00000	0.51020	0.13240	0.06900	0.93120	0.00630	0.00000	6.14700	0.10500	1.00000	4.71810	0.08060	1.00000	23338	hCG1820703.1	PHF15	PHD finger protein 15
0.75090	142644	0.11540	0.00190	0.99810	0.00000	0.00000	455.45941	0.09140	1.00000	310.55719	0.07040	1.00000	0.91460	0.27940	0.04130	0.96110	0.01130	0.00000	391.96320	0.16860	1.00000	227.30940	0.22280	1.00000	6303	hCG17885.3	SAT	spermidine/spermine N1-acetyltransferase
0.74330	192734	0.13470	0.01230	0.98770	0.00080	0.00000	22.72320	0.12380	1.00000	15.57630	0.05300	1.00000	0.69650	0.24940	0.08320	0.92150	0.02340	0.00000	21.53560	0.14730	1.00000	14.52740	0.20130	1.00000	84456	hCG1816279.3	L3MBTL3	l(3)mbt-like 3 (Drosophila)
0.74220	115325	0.28160	0.09200	0.91630	0.03120	0.00370	3.69570	0.16860	0.99730	2.53510	0.22560	0.99900	1.03090	0.43510	0.08160	0.93370	0.03770	0.08910	3.55300	0.22100	0.99950	1.90080	0.37480	0.91130	null	null	null	null
0.74080	140786	0.23270	0.08210	0.92390	0.02550	0.00000	8.70550	0.18900	1.00000	5.97750	0.13580	1.00000	0.76330	0.24100	0.08590	0.92170	0.02890	0.00000	7.93620	0.20240	1.00000	5.11130	0.13080	1.00000	56548	hCG1642153.2	CHST7	carbohydrate (N-acetylglucosamine 6-O) sulfotransferase 7
0.74060	201275	0.15070	0.00750	0.99250	0.00030	0.00000	10.95340	0.09440	1.00000	7.52210	0.11750	1.00000	0.50900	0.11240	0.03290	0.96710	0.00100	0.00000	10.82460	0.07630	1.00000	8.31510	0.08250	1.00000	6659	hCG36747.4	SOX4	SRY (sex determining region Y)-box 4
0.73850	178639	0.24500	0.10250	0.90840	0.03750	0.00100	4.96170	0.21300	0.99900	3.41230	0.12110	1.00000	1.12760	0.17380	0.00000	1.00000	0.00000	0.00100	5.34740	0.06680	1.00000	2.67540	0.16050	0.99900	26020	hCG41983.3	LRP10	low density lipoprotein receptor-related protein 10
0.73230	166163	0.30100	0.10350	0.90740	0.03770	0.00610	3.55090	0.16470	0.99680	2.45260	0.25190	0.99710	1.26230	0.26950	0.00770	0.99250	0.00150	0.02890	3.89150	0.17740	1.00000	1.77340	0.20290	0.97110	3133	hCG26010.3	HLA-E	major histocompatibility complex, class I, E
0.72680	211117	0.20510	0.04600	0.95500	0.00860	0.00000	8.39300	0.13910	1.00000	5.81910	0.15070	1.00000	0.62360	0.13820	0.02540	0.97460	0.00160	0.00000	8.81340	0.10340	1.00000	6.25330	0.09170	1.00000	null	null	null	null
0.72210	145756	0.11710	0.00330	0.99670	0.00010	0.00000	10.24800	0.09280	1.00000	7.12880	0.07150	1.00000	0.72350	0.11680	0.00040	0.99960	0.00000	0.00000	10.19170	0.05300	1.00000	6.74760	0.10410	1.00000	null	hCG2041001	null	null
0.72110	157941	0.16600	0.02230	0.97780	0.00220	0.00000	6.48450	0.11920	1.00000	4.51380	0.11550	1.00000	0.65490	0.15500	0.02590	0.97420	0.00210	0.00000	6.42270	0.10440	1.00000	4.45920	0.11460	1.00000	51161	hCG17456.1	C3orf18	chromosome 3 open reading frame 18
0.71340	102001	0.13090	0.00080	0.99920	0.00000	0.00000	27.87710	0.04400	1.00000	19.50820	0.12330	1.00000	0.54720	0.16690	0.10960	0.89350	0.02380	0.00000	29.26180	0.15230	1.00000	21.89150	0.06820	1.00000	400986	hCG1998970.1	LOC400986	null
0.71330	198356	0.17610	0.01700	0.98300	0.00130	0.00000	21.26730	0.09090	1.00000	14.88440	0.15080	1.00000	0.41810	0.17720	0.19080	0.81430	0.04270	0.00000	19.92010	0.09280	1.00000	16.29760	0.15100	1.00000	79746	hCG24889.4	ECHDC3	enoyl Coenzyme A hydratase domain containing 3
0.70640	189160	0.15750	0.00820	0.99180	0.00030	0.00000	59.23610	0.07410	1.00000	41.65700	0.13900	1.00000	0.91720	0.17730	0.00240	0.99760	0.00010	0.00000	58.31620	0.10140	1.00000	33.75860	0.14550	1.00000	1371	hCG20138.4	CPOX	coproporphyrinogen oxidase
0.70640	182475	0.13400	0.00990	0.99020	0.00040	0.00000	11.93260	0.10410	1.00000	8.39110	0.08440	1.00000	0.52100	0.12260	0.03660	0.96350	0.00150	0.00000	11.77450	0.07720	1.00000	8.97030	0.09520	1.00000	81786	hCG1735619.3	TRIM7	tripartite motif-containing 7
0.70520	131149	0.10810	0.00120	0.99880	0.00000	0.00000	35.17650	0.07560	1.00000	24.75740	0.07730	1.00000	0.85250	0.17230	0.00130	0.99870	0.00000	0.00000	34.39730	0.06740	1.00000	20.82540	0.15860	1.00000	10437	hCG1777151.3	IFI30	interferon, gamma-inducible protein 30
0.70350	210021	0.11830	0.00370	0.99630	0.00010	0.00000	36.51680	0.08840	1.00000	25.73150	0.07860	1.00000	0.90920	0.34790	0.08160	0.92990	0.03330	0.00030	34.37210	0.20670	1.00000	20.00710	0.27990	0.99970	null	hCG2041072	null	null
0.70230	166363	0.25300	0.09160	0.91500	0.02840	0.00000	9.37320	0.16410	1.00000	6.61000	0.19250	1.00000	0.95270	0.20650	0.02790	0.97320	0.00650	0.00000	9.99790	0.18990	1.00000	5.64670	0.08120	1.00000	null	null	null	null
0.70130	228229	0.09840	0.00040	0.99960	0.00000	0.00000	29.77690	0.06600	1.00000	21.01430	0.07300	1.00000	0.48560	0.15680	0.10310	0.89770	0.01390	0.00000	27.74900	0.09400	1.00000	21.66420	0.12550	1.00000	440957	hCG1998331	LOC440957	null
0.70010	198232	0.16500	0.03700	0.96340	0.00520	0.00000	22.75780	0.14040	1.00000	16.07360	0.08660	1.00000	0.66100	0.17890	0.04590	0.95460	0.00670	0.00000	23.91630	0.12430	1.00000	16.53500	0.12860	1.00000	7158	hCG39713.3	TP53BP1	tumor protein p53 binding protein, 1
0.69900	114009	0.11290	0.00110	0.99890	0.00000	0.00000	21.92570	0.06680	1.00000	15.49820	0.09100	1.00000	0.57080	0.11410	0.01490	0.98510	0.00030	0.00000	22.46780	0.07650	1.00000	16.53530	0.08470	1.00000	196513	hCG24220.2	DCP1B	DCP1 decapping enzyme homolog B (S. cerevisiae)
0.69610	187450	0.16240	0.00900	0.99100	0.00030	0.00070	4.05590	0.06550	0.99930	2.87260	0.14860	1.00000	0.39760	0.15830	0.20930	0.79630	0.04740	0.00000	3.95520	0.12240	1.00000	3.28210	0.10040	1.00000	null	hCG14878.3	null	null
0.69000	120950	0.12800	0.00940	0.99060	0.00040	0.00000	10.65750	0.10110	1.00000	7.58030	0.07850	1.00000	0.63590	0.20680	0.04980	0.95070	0.00700	0.00000	10.88820	0.07520	1.00000	7.65960	0.19260	1.00000	134147	hCG1758400.2	LOC134147	null
0.68950	117648	0.06300	0.00000	1.00000	0.00000	0.00000	28.70620	0.04050	1.00000	20.42520	0.04820	1.00000	0.87210	0.13980	0.00160	0.99840	0.00000	0.00000	28.03100	0.10410	1.00000	16.74170	0.09330	1.00000	4088	hCG22521.3	SMAD3	SMAD, mothers against DPP homolog 3 (Drosophila)
0.68910	135806	0.10580	0.00100	0.99900	0.00000	0.00000	8.32810	0.06980	1.00000	5.92710	0.07950	1.00000	0.52630	0.20900	0.14090	0.86570	0.03780	0.00000	7.14580	0.12830	1.00000	5.42390	0.16500	1.00000	7737	hCG22489.2	RNF113A	ring finger protein 113A
0.68790	197839	0.20070	0.03530	0.96500	0.00450	0.00000	6.21920	0.09550	1.00000	4.42990	0.17650	1.00000	0.44560	0.14150	0.12360	0.87720	0.01570	0.00000	6.26100	0.09830	1.00000	5.02560	0.10180	1.00000	9467	hCG26764.3	SH3BP5	SH3-domain binding protein 5 (BTK-associated)
0.68750	127616	0.23560	0.12470	0.89010	0.04820	0.00300	4.13870	0.22300	0.99700	2.94880	0.07610	1.00000	1.03200	0.27600	0.03610	0.96650	0.01100	0.00400	4.47020	0.20350	0.99990	2.38970	0.18640	0.99610	2537	hCG1727099.1	G1P3	interferon, alpha-inducible protein (clone IFI-6-16)
0.68510	211996	0.26090	0.08410	0.92040	0.02320	0.04070	2.24850	0.12570	0.97020	1.60470	0.22860	0.98840	0.91690	0.33460	0.06400	0.94270	0.02290	0.10810	2.56290	0.18280	0.99920	1.48390	0.28020	0.89250	55337	hCG28497.3	FLJ11286	null
0.68330	151294	0.23540	0.06140	0.94030	0.01280	0.03090	2.31300	0.10720	0.97560	1.65280	0.20960	0.99320	0.68720	0.25680	0.09050	0.91530	0.02670	0.10640	2.00590	0.14580	0.99760	1.36180	0.21140	0.89550	55733	hCG1811512.1	HHAT	hedgehog acyltransferase
0.68130	173703	0.17510	0.01570	0.98430	0.00090	0.00000	10.47650	0.06590	1.00000	7.49650	0.16220	1.00000	0.60120	0.15800	0.04850	0.95180	0.00550	0.00000	9.02450	0.11190	1.00000	6.50320	0.11150	1.00000	4957	hCG31640.3	ODF2	outer dense fiber of sperm tails 2
0.68120	126252	0.11500	0.00160	0.99840	0.00000	0.00000	10.44490	0.06600	1.00000	7.47430	0.09420	1.00000	0.62800	0.09110	0.00120	0.99880	0.00000	0.00000	9.53430	0.06650	1.00000	6.74420	0.06220	1.00000	138428	hCG18562.3	C9orf115	chromosome 9 open reading frame 115
0.68030	116397	0.14540	0.00790	0.99210	0.00020	0.00000	5.80840	0.07370	1.00000	4.15910	0.12530	1.00000	0.75870	0.15050	0.00290	0.99710	0.00010	0.00000	6.27520	0.07290	1.00000	4.05430	0.13170	1.00000	60681	hCG1771525.1	FKBP10	FK506 binding protein 10, 65 kDa
0.68020	184855	0.13580	0.00570	0.99430	0.00010	0.00000	95.09290	0.07370	1.00000	68.09690	0.11410	1.00000	0.68280	0.27470	0.10760	0.90180	0.03640	0.00000	92.26380	0.15580	1.00000	62.83210	0.22630	1.00000	23265	hCG40887.3	EXOC7	exocyst complex component 7
0.67890	176505	0.15730	0.03820	0.96220	0.00510	0.00000	10.46620	0.13820	1.00000	7.50160	0.07510	1.00000	0.75770	0.17280	0.02610	0.97420	0.00340	0.00000	10.07860	0.13820	1.00000	6.51620	0.10370	1.00000	125950	hCG2033729	RAVER1	null
0.67850	149932	0.18290	0.04710	0.95360	0.00760	0.00000	7.90610	0.13310	1.00000	5.66810	0.12540	1.00000	0.57260	0.18650	0.08800	0.91390	0.01660	0.00000	6.95590	0.12060	1.00000	5.11290	0.14220	1.00000	9647	hCG26717.2	PPM1F	protein phosphatase 1F (PP2C domain containing)
0.67730	111161	0.20530	0.04160	0.95890	0.00590	0.00030	4.73650	0.09660	0.99970	3.39870	0.18110	1.00000	1.20450	0.33810	0.02780	0.97470	0.00900	0.01900	4.80460	0.20980	0.99990	2.27910	0.26510	0.98110	null	hCG2040858	null	null
0.67600	150003	0.26870	0.11930	0.89300	0.04330	0.00960	3.04260	0.17860	0.99130	2.18520	0.20070	0.99910	0.79540	0.28820	0.08680	0.92220	0.03120	0.02050	3.09980	0.19030	0.99970	1.95250	0.21640	0.97980	2629	hCG1996349.2	GBA	glucosidase, beta; acid (includes glucosylceramidase)
0.67540	142471	0.15180	0.02290	0.97720	0.00180	0.00000	123.25420	0.11130	1.00000	88.55410	0.10320	1.00000	0.86290	0.18460	0.00580	0.99420	0.00040	0.00000	123.46390	0.10420	1.00000	74.20920	0.15240	1.00000	22826	hCG19577.2	DNAJC8	DnaJ (Hsp40) homolog, subfamily C, member 8
0.67510	119514	0.23650	0.09300	0.91280	0.02720	0.00010	6.21660	0.16130	0.99990	4.46750	0.17290	1.00000	1.02050	0.35690	0.09140	0.92770	0.04430	0.00150	6.90790	0.27610	0.99930	3.72260	0.22610	0.99920	null	null	null	null
0.67460	209426	0.16850	0.01530	0.98470	0.00080	0.00000	6.76260	0.06960	1.00000	4.86160	0.15340	1.00000	0.59110	0.22160	0.11230	0.89320	0.03020	0.00000	6.71360	0.13630	1.00000	4.87190	0.17470	1.00000	9308	hCG36755.3	CD83	CD83 antigen (activated B lymphocytes, immunoglobulin superfamily)
0.67110	168068	0.10920	0.00220	0.99780	0.00000	0.00000	20.12960	0.07400	1.00000	14.50610	0.08030	1.00000	0.53660	0.13640	0.06240	0.93780	0.00610	0.00000	19.11170	0.11170	1.00000	14.40290	0.07830	1.00000	51205	hCG37040.3	ACP6	acid phosphatase 6, lysophosphatidic
0.66920	233948	0.24280	0.09160	0.91370	0.02600	0.00020	5.23650	0.14740	0.99980	3.77870	0.19300	1.00000	0.70150	0.20450	0.03530	0.96510	0.00480	0.00010	5.52980	0.10060	1.00000	3.71720	0.17800	0.99990	90784	hCG1985971	LOC90784	null
0.66160	236727	0.07660	0.00000	1.00000	0.00000	0.00000	104.70870	0.04640	1.00000	75.95450	0.06100	1.00000	0.68560	0.12580	0.00260	0.99740	0.00000	0.00000	109.76270	0.06610	1.00000	74.60290	0.10700	1.00000	null	hCG21176.2	null	null
0.66080	132844	0.16090	0.02710	0.97300	0.00240	0.00000	22.57800	0.10450	1.00000	16.38670	0.12240	1.00000	0.63630	0.11070	0.00690	0.99310	0.00010	0.00000	23.71450	0.08620	1.00000	16.67820	0.06950	1.00000	28231	hCG1748044.2	SLCO4A1	solute carrier organic anion transporter family, member 4A1
0.65950	160935	0.23260	0.09950	0.90690	0.02960	0.00140	4.07440	0.16410	0.99860	2.95980	0.16480	1.00000	0.59690	0.22250	0.12960	0.87990	0.04120	0.00030	4.11770	0.17090	1.00000	2.97610	0.14240	0.99970	80221	hCG29639.3	FLJ20920	null
0.65920	214268	0.14060	0.02320	0.97680	0.00170	0.00000	9.31570	0.11400	1.00000	6.76860	0.08230	1.00000	0.42280	0.08540	0.04110	0.95890	0.00040	0.00000	9.51320	0.05980	1.00000	7.75770	0.06090	1.00000	8372	hCG2043475	HYAL3	hyaluronoglucosaminidase 3
0.65640	177445	0.23380	0.08110	0.92220	0.01980	0.00000	17.30090	0.12630	1.00000	12.59570	0.19680	1.00000	0.76760	0.30720	0.10840	0.90590	0.04350	0.00010	17.03880	0.19770	1.00000	10.94110	0.23510	0.99990	51278	hCG1766702.2	IER5	immediate early response 5
0.65490	154522	0.15320	0.03440	0.96580	0.00370	0.00000	13.42400	0.12320	1.00000	9.78290	0.09100	1.00000	0.66240	0.24830	0.11060	0.89850	0.03640	0.00000	14.31670	0.17070	1.00000	9.88820	0.18030	1.00000	1353	hCG2000337	COX11	COX11 homolog, cytochrome c oxidase assembly protein (yeast)
0.65360	166964	0.11300	0.00140	0.99860	0.00000	0.00000	9.82500	0.05340	1.00000	7.16660	0.09960	1.00000	0.48470	0.13170	0.05510	0.94500	0.00270	0.00000	10.18740	0.05800	1.00000	7.95850	0.11820	1.00000	78991	hCG37489.3	MGC3265	null
0.65070	127260	0.12700	0.00570	0.99430	0.00010	0.00000	5.97410	0.06990	1.00000	4.36650	0.10600	1.00000	0.63050	0.19690	0.05780	0.94300	0.00920	0.00000	6.19050	0.10440	1.00000	4.37130	0.16700	1.00000	79083	hCG23030.2	MLPH	melanophilin
0.64790	131680	0.18840	0.08170	0.92150	0.01950	0.00010	6.51550	0.16570	0.99990	4.77130	0.08970	1.00000	0.89950	0.19930	0.01740	0.98280	0.00270	0.00000	8.53630	0.15150	1.00000	5.00240	0.12950	1.00000	3215	hCG29354.2	HOXB5	homeobox B5
0.64640	105353	0.13570	0.01440	0.98560	0.00060	0.00060	4.23920	0.09100	0.99940	3.10760	0.10060	1.00000	0.63450	0.24570	0.08560	0.91760	0.02040	0.00150	4.72160	0.09450	1.00000	3.32490	0.22680	0.99850	147798	hCG20954.4	TMC4	transmembrane channel-like 4
0.63920	132926	0.14070	0.02650	0.97360	0.00200	0.00000	10.33390	0.11110	1.00000	7.61360	0.08630	1.00000	0.89740	0.16100	0.00140	0.99860	0.00000	0.00000	10.71550	0.09360	1.00000	6.28840	0.13100	1.00000	27350	hCG1792223.3	APOBEC3C	apolipoprotein B mRNA editing enzyme, catalytic polypeptide-like 3C
0.63690	131241	0.22250	0.10390	0.90230	0.03010	0.00950	2.93370	0.16310	0.99070	2.16480	0.15140	0.99980	1.31070	0.53550	0.04110	0.96520	0.01720	0.38200	2.36040	0.19840	0.99770	1.04020	0.49740	0.61850	340393	hCG2036558	C8ORFK29	null
0.63640	118278	0.15510	0.04580	0.95460	0.00590	0.00000	7.92390	0.13130	1.00000	5.84910	0.08260	1.00000	0.62770	0.22290	0.11400	0.89380	0.03510	0.00000	8.83270	0.17180	1.00000	6.24920	0.14200	1.00000	93611	hCG1640036.4	FBXO44	F-box protein 44
0.63610	100636	0.20830	0.10270	0.90320	0.02940	0.00000	6.98170	0.17340	1.00000	5.15480	0.11540	1.00000	0.99070	0.17880	0.00100	0.99900	0.00000	0.00010	6.35870	0.10070	1.00000	3.49800	0.14780	0.99990	1849	hCG42586.3	DUSP7	dual specificity phosphatase 7
0.63320	113484	0.10630	0.00290	0.99710	0.00000	0.00000	10.09940	0.06830	1.00000	7.47150	0.08150	1.00000	0.37840	0.14070	0.18630	0.81500	0.02600	0.00000	9.39090	0.07620	1.00000	7.89740	0.11830	1.00000	3431	hCG32956.3	SP110	SP110 nuclear body protein
0.63320	176555	0.19210	0.09890	0.90630	0.02700	0.00000	14.38110	0.17870	1.00000	10.63930	0.07040	1.00000	1.06670	0.24800	0.01660	0.98400	0.00350	0.00000	13.11350	0.17470	1.00000	6.84390	0.17600	1.00000	8771|51750	hCG22751.5|hCG2044836	TNFRSF6B|RTEL1	tumor necrosis factor receptor superfamily, member 6b, decoy|regulator of telomere elongation helicase 1
0.63160	178031	0.20640	0.07880	0.92360	0.01710	0.00390	3.30360	0.13290	0.99620	2.44670	0.15790	0.99990	1.06180	0.41680	0.07140	0.94090	0.03170	0.06300	3.93830	0.22450	0.99970	2.06240	0.35120	0.93730	55287	hCG1778228.2	TMEM40	transmembrane protein 40
0.63160	189816	0.14280	0.02750	0.97260	0.00200	0.00000	15.64120	0.10730	1.00000	11.58480	0.09420	1.00000	0.63530	0.23750	0.09590	0.90880	0.02560	0.00000	13.59470	0.13070	1.00000	9.56750	0.19830	1.00000	3983	hCG1811159.1	ABLIM1	actin binding LIM protein 1
0.62580	102914	0.13200	0.02130	0.97880	0.00110	0.00000	7.38970	0.10160	1.00000	5.49510	0.08430	1.00000	0.70620	0.10480	0.00120	0.99880	0.00000	0.00000	7.54470	0.07850	1.00000	5.05520	0.06950	1.00000	2563	hCG2033639	GABRD	gamma-aminobutyric acid (GABA) A receptor, delta
0.62400	141449	0.10730	0.00690	0.99310	0.00010	0.00000	11.06350	0.08420	1.00000	8.23750	0.06650	1.00000	0.54840	0.21250	0.13570	0.87160	0.03820	0.00000	10.79320	0.14200	1.00000	8.06800	0.15810	1.00000	79961	hCG39989.3	DENND2D	DENN/MADD domain containing 2D
0.62310	141887	0.27120	0.10740	0.89880	0.03080	0.00160	4.45520	0.08490	0.99960	3.31920	0.25760	0.99880	0.98320	0.23090	0.02110	0.97960	0.00440	0.00000	7.36030	0.17160	1.00000	4.07010	0.15450	1.00000	118491	hCG2024612	TTC18	tetratricopeptide repeat domain 18
0.62200	196630	0.22060	0.06780	0.93350	0.01220	0.00830	2.85850	0.07930	0.99300	2.13130	0.20590	0.99870	0.73710	0.27640	0.06520	0.93790	0.01670	0.08610	2.30730	0.11120	0.99970	1.51320	0.25300	0.91410	10150	hCG27557.3	MBNL2	muscleblind-like 2 (Drosophila)
0.62020	111499	0.15700	0.05060	0.94990	0.00660	0.00000	35.37670	0.12820	1.00000	26.40930	0.09070	1.00000	0.69230	0.08240	0.00000	1.00000	0.00000	0.00000	35.08900	0.04410	1.00000	23.73840	0.06960	1.00000	64787	hCG1778322.2	EPS8L2	EPS8-like 2
0.61830	166145	0.21560	0.10770	0.89840	0.03040	0.00020	5.60120	0.16060	0.99980	4.18700	0.14390	1.00000	0.99940	0.19740	0.01200	0.98820	0.00190	0.00000	6.96530	0.16330	1.00000	3.80870	0.11090	1.00000	64943	hCG17564.3	FLJ12442	null
0.61630	138098	0.17050	0.02730	0.97280	0.00180	0.00000	13.04680	0.05700	1.00000	9.76630	0.16070	1.00000	0.76200	0.20280	0.02220	0.97790	0.00260	0.00000	12.92310	0.10590	1.00000	8.33060	0.17290	1.00000	84900	hCG1781547.2	FLJ14627	null
0.61610	183327	0.15980	0.03360	0.96650	0.00280	0.00000	13.50990	0.09190	1.00000	10.11370	0.13070	1.00000	0.57520	0.25000	0.11750	0.88800	0.03130	0.00010	12.77970	0.07400	1.00000	9.37650	0.23880	0.99990	283459	hCG27779.2	15E1.2	null
0.61340	122957	0.20450	0.11380	0.89320	0.03350	0.00000	105.39030	0.17660	1.00000	79.04570	0.10320	1.00000	0.72800	0.10890	0.00030	0.99970	0.00000	0.00000	111.06370	0.06220	1.00000	73.30110	0.08940	1.00000	8666	hCG28475.3	EIF3S4	eukaryotic translation initiation factor 3, subunit 4 delta, 44kDa
0.61150	111490	0.14970	0.03770	0.96240	0.00340	0.00000	7.96030	0.10840	1.00000	5.97850	0.10330	1.00000	0.39310	0.16170	0.21420	0.79170	0.04890	0.00000	6.31170	0.11550	1.00000	5.25400	0.11310	1.00000	null	hCG2040419	null	null
0.61100	210968	0.17400	0.06810	0.93310	0.01170	0.00020	5.05100	0.13370	0.99980	3.79470	0.11140	1.00000	0.42290	0.14720	0.15290	0.84860	0.02310	0.00000	4.51090	0.09720	1.00000	3.67830	0.11060	1.00000	54996	hCG1782561.2	MOSC2	MOCO sulphurase C-terminal domain containing 2
0.61010	170287	0.12640	0.01840	0.98160	0.00070	0.00000	33.72030	0.09270	1.00000	25.35000	0.08600	1.00000	0.55360	0.15410	0.04190	0.95820	0.00280	0.00000	31.25790	0.06420	1.00000	23.28040	0.14010	1.00000	8635	hCG15018.5	RNASET2	ribonuclease T2
0.61010	105868	0.20860	0.10100	0.90350	0.02600	0.00030	5.09790	0.15000	0.99970	3.83240	0.14490	1.00000	0.61370	0.15720	0.03770	0.96250	0.00350	0.00000	4.86590	0.10160	1.00000	3.47620	0.12000	1.00000	10953	hCG38358.3	TOMM34	translocase of outer mitochondrial membrane 34
0.61000	133610	0.13870	0.02020	0.97980	0.00090	0.00000	40.36900	0.08310	1.00000	30.34990	0.11110	1.00000	0.77850	0.18820	0.01150	0.98850	0.00090	0.00000	38.23490	0.09260	1.00000	24.36630	0.16380	1.00000	9636	null	G1P2	interferon, alpha-inducible protein (clone IFI-15K)
0.60790	151778	0.07730	0.00020	0.99980	0.00000	0.00000	46.21010	0.05290	1.00000	34.79240	0.05630	1.00000	0.47510	0.11800	0.05900	0.94100	0.00290	0.00000	46.51020	0.08010	1.00000	36.57640	0.08670	1.00000	6890	hCG17504.2	TAP1	transporter 1, ATP-binding cassette, sub-family B (MDR/TAP)
0.60780	102664	0.11230	0.00340	0.99660	0.00000	0.00000	11.73830	0.05120	1.00000	8.83840	0.09990	1.00000	0.53710	0.10150	0.01500	0.98500	0.00020	0.00000	11.65080	0.07340	1.00000	8.77720	0.07010	1.00000	79954	hCG23831.3	NOL10	nucleolar protein 10
0.60570	140413	0.26400	0.13900	0.87390	0.04870	0.00560	3.25050	0.14940	0.99530	2.45100	0.21770	0.99910	0.61600	0.23370	0.11130	0.89530	0.03230	0.01110	2.83140	0.14530	0.99990	2.01950	0.18300	0.98900	85007	hCG1983121	MGC15875	null
0.60010	157162	0.13930	0.03260	0.96740	0.00230	0.00000	6.22510	0.10330	1.00000	4.71220	0.09340	1.00000	0.61070	0.13180	0.02660	0.97340	0.00160	0.00000	6.75790	0.10520	1.00000	4.83790	0.07940	1.00000	125113	hCG1749905.3	KA21	null
0.59860	177402	0.18560	0.07750	0.92410	0.01440	0.00020	5.03040	0.12720	0.99980	3.81190	0.13510	1.00000	1.00190	0.30570	0.03830	0.96450	0.01150	0.00250	6.12880	0.18320	1.00000	3.34550	0.24470	0.99750	null	hCG2041931	null	null
0.59820	208089	0.09620	0.00120	0.99880	0.00000	0.00000	22.18570	0.04680	1.00000	16.81590	0.08400	1.00000	0.73120	0.16810	0.01580	0.98420	0.00120	0.00000	20.10870	0.10460	1.00000	13.24220	0.13160	1.00000	84280	hCG23555.3|hCG2014632.1	BTBD10	BTB (POZ) domain containing 10
0.59760	162488	0.23200	0.12120	0.88640	0.03610	0.00000	9.70800	0.14630	1.00000	7.36180	0.18010	1.00000	0.95070	0.24850	0.05960	0.94670	0.02140	0.00000	9.78830	0.23430	1.00000	5.53600	0.08290	1.00000	null	null	null	null
0.59580	215925	0.17470	0.04650	0.95370	0.00480	0.00000	9.37980	0.08150	1.00000	7.12160	0.15450	1.00000	0.64040	0.24760	0.09240	0.91200	0.02420	0.00010	8.86510	0.11490	1.00000	6.21710	0.21930	0.99990	3421	hCG2004980	IDH3G	isocitrate dehydrogenase 3 (NAD+) gamma
0.59430	106212	0.16060	0.04960	0.95070	0.00550	0.00000	8.63460	0.10600	1.00000	6.56260	0.12060	1.00000	0.71500	0.24640	0.09730	0.91110	0.03260	0.00000	8.46180	0.18870	1.00000	5.63530	0.15840	1.00000	116151	hCG39100.3	C20orf108	chromosome 20 open reading frame 108
0.59110	222747	0.20110	0.08880	0.91360	0.01850	0.00080	4.16550	0.12080	0.99920	3.17300	0.16080	1.00000	0.88380	0.14860	0.00300	0.99700	0.00010	0.00020	4.62980	0.11490	1.00000	2.74290	0.09430	0.99980	null	null	null	null
0.58940	130634	0.14100	0.03140	0.96870	0.00200	0.00000	7.17910	0.09230	1.00000	5.47500	0.10660	1.00000	0.51660	0.16210	0.07390	0.92650	0.00780	0.00000	7.88120	0.07220	1.00000	6.02240	0.14510	1.00000	29929	hCG1640558.3	ALG6	asparagine-linked glycosylation 6 homolog (yeast, alpha-1,3-glucosyltransferase)
0.58900	186253	0.16100	0.05780	0.94270	0.00740	0.00000	15.37110	0.11550	1.00000	11.72530	0.11210	1.00000	0.61990	0.13110	0.01460	0.98540	0.00050	0.00000	15.90640	0.08290	1.00000	11.31490	0.10150	1.00000	389792	hCG1643752.3	IER5L	immediate early response 5-like
0.58890	232803	0.18650	0.07340	0.92770	0.01230	0.00040	4.55450	0.11080	0.99960	3.47460	0.15000	1.00000	0.95810	0.31200	0.03840	0.96400	0.01080	0.01340	4.45950	0.16010	1.00000	2.50940	0.26780	0.98660	149832	hCG2020280	LOC149832	null
0.58840	178186	0.09770	0.00320	0.99680	0.00000	0.00000	23.85810	0.06080	1.00000	18.20750	0.07650	1.00000	0.78330	0.17370	0.02820	0.97220	0.00430	0.00000	21.99440	0.15180	1.00000	13.96990	0.08450	1.00000	113655	hCG2039720.1	MFSD3	major facilitator superfamily domain containing 3
0.58760	132706	0.10420	0.00360	0.99640	0.00000	0.00010	5.21430	0.05430	0.99990	3.98150	0.08890	1.00000	0.49820	0.19140	0.13570	0.86810	0.03000	0.00000	5.29010	0.10730	1.00000	4.09420	0.15850	1.00000	5498	hCG1766487.2	PPOX	protoporphyrinogen oxidase
0.58640	152134	0.17770	0.06080	0.93980	0.00810	0.00010	5.52170	0.09750	0.99990	4.21960	0.14860	1.00000	1.13570	0.19030	0.00010	0.99990	0.00000	0.00070	5.77290	0.08140	1.00000	2.87210	0.17200	0.99930	80162	hCG1983956.1	ATHL1	ATH1, acid trehalase-like 1 (yeast)
0.58580	116735	0.14400	0.05670	0.94380	0.00690	0.00000	30.11800	0.12860	1.00000	23.02570	0.06470	1.00000	0.65070	0.07280	0.00000	1.00000	0.00000	0.00000	29.33280	0.05000	1.00000	20.42470	0.05290	1.00000	23464	hCG41842.4	GCAT	glycine C-acetyltransferase (2-amino-3-ketobutyrate coenzyme A ligase)
0.58440	194423	0.17420	0.08540	0.91650	0.01650	0.00000	9.00840	0.14030	1.00000	6.89380	0.10330	1.00000	0.57900	0.13500	0.03400	0.96610	0.00220	0.00000	9.00830	0.09760	1.00000	6.59240	0.09320	1.00000	10712	hCG16120.2	C1orf2	chromosome 1 open reading frame 2
0.58200	112891	0.22460	0.11700	0.88890	0.03170	0.04550	2.10520	0.13090	0.95870	1.61370	0.18250	0.99540	0.66370	0.22490	0.09250	0.91270	0.02610	0.09190	1.94000	0.16260	0.99580	1.33870	0.15540	0.91160	null	hCG41552.2	null	null
0.58070	200105	0.20850	0.12580	0.88170	0.03680	0.00150	4.03340	0.16400	0.99850	3.09450	0.12870	1.00000	0.81000	0.20710	0.02840	0.97220	0.00470	0.00260	3.71110	0.14140	1.00000	2.31390	0.15130	0.99740	85455	hCG2039186	DISP2	dispatched homolog 2 (Drosophila)
0.57790	122271	0.13330	0.04390	0.95620	0.00380	0.00000	11.25830	0.11500	1.00000	8.65460	0.06750	1.00000	0.65640	0.11510	0.00150	0.99850	0.00000	0.00000	11.66420	0.05300	1.00000	8.09010	0.10220	1.00000	51439	hCG36752.2	FAM8A1	family with sequence similarity 8, member A1
0.57780	116212	0.12710	0.03340	0.96660	0.00210	0.00000	142.41490	0.10410	1.00000	109.48900	0.07300	1.00000	0.45460	0.12610	0.07700	0.92310	0.00460	0.00000	125.41090	0.06990	1.00000	100.03680	0.10490	1.00000	10577	hCG21712.3	NPC2	Niemann-Pick disease, type C2
0.57760	188608	0.19810	0.09330	0.90910	0.01940	0.00000	6.78130	0.11940	1.00000	5.21390	0.15810	1.00000	0.70190	0.20860	0.04300	0.95760	0.00700	0.00000	6.53570	0.11430	1.00000	4.39210	0.17450	1.00000	1468	hCG37927.2	SLC25A10	solute carrier family 25 (mitochondrial carrier; dicarboxylate transporter), member 10
0.57610	156119	0.14410	0.02360	0.97650	0.00090	0.00020	4.90710	0.05800	0.99980	3.77690	0.13190	1.00000	0.38350	0.13370	0.18570	0.81590	0.02750	0.00000	5.38480	0.10200	1.00000	4.51230	0.08640	1.00000	5699	hCG2026222	PSMB10	proteasome (prosome, macropain) subunit, beta type, 10
0.57410	157602	0.10900	0.01090	0.98910	0.00020	0.00000	15.09430	0.07310	1.00000	11.63370	0.08090	1.00000	0.30050	0.10100	0.25590	0.74440	0.02070	0.00000	13.68280	0.07210	1.00000	12.14520	0.07080	1.00000	29099	hCG26508.4	COMMD9	COMM domain containing 9
0.57390	207913	0.13990	0.05720	0.94310	0.00660	0.00000	23.68640	0.12580	1.00000	18.25890	0.06130	1.00000	0.55000	0.24360	0.15140	0.85980	0.04870	0.00000	22.19890	0.12920	1.00000	16.57520	0.20650	1.00000	51594	hCG1989035.1	NAG	null
0.57310	171293	0.18600	0.10010	0.90300	0.02200	0.00270	3.52570	0.14070	0.99730	2.71940	0.12170	1.00000	0.50860	0.16610	0.10580	0.89570	0.01760	0.00170	3.01540	0.11110	1.00000	2.31700	0.12350	0.99830	63922	hCG1985551	CHTF18	CTF18, chromosome transmission fidelity factor 18 homolog (S. cerevisiae)
0.56970	123947	0.15270	0.05080	0.94940	0.00490	0.00000	23.11790	0.09930	1.00000	17.87260	0.11600	1.00000	0.57870	0.19100	0.06580	0.93490	0.00920	0.00000	20.47390	0.07720	1.00000	14.98540	0.17470	1.00000	null	null	null	null
0.56890	142233	0.15400	0.07220	0.92870	0.01060	0.00000	6.80710	0.13000	1.00000	5.26560	0.08260	1.00000	0.36010	0.14250	0.22180	0.78090	0.03800	0.00000	6.63590	0.08980	1.00000	5.65180	0.11070	1.00000	6535	hCG2007960	SLC6A8	solute carrier family 6 (neurotransmitter transporter, creatine), member 8
0.56780	164152	0.13720	0.03090	0.96910	0.00160	0.00000	6.29120	0.08120	1.00000	4.87020	0.11060	1.00000	0.57830	0.12510	0.01870	0.98130	0.00060	0.00000	6.04510	0.07700	1.00000	4.42580	0.09860	1.00000	79137	hCG1780756.2	C2orf17	chromosome 2 open reading frame 17
0.56760	231060	0.21290	0.12030	0.88540	0.03180	0.00610	3.07030	0.13630	0.99400	2.37720	0.16350	0.99990	0.67130	0.27520	0.10100	0.90620	0.03140	0.02620	2.87330	0.12940	1.00000	1.97240	0.24290	0.97380	113091	hCG2000402.1	TIP39	null
0.56440	117219	0.16360	0.04930	0.95080	0.00440	0.00000	9.57260	0.07510	1.00000	7.42810	0.14530	1.00000	0.55070	0.15260	0.03740	0.96270	0.00210	0.00000	10.33110	0.05150	1.00000	7.71010	0.14370	1.00000	9111	hCG40338.2	NMI	N-myc (and STAT) interactor
0.56290	127713	0.17780	0.10460	0.89860	0.02310	0.00030	4.90880	0.14740	0.99970	3.81300	0.09940	1.00000	0.49080	0.20270	0.16390	0.84420	0.04540	0.00010	4.58390	0.12950	1.00000	3.56600	0.15590	0.99990	23157	hCG23191.4	SEPT6	septin 6
0.56220	188552	0.12320	0.01720	0.98280	0.00040	0.00000	51.09770	0.06450	1.00000	39.70910	0.10500	1.00000	0.39330	0.11550	0.11890	0.88120	0.00680	0.00000	49.33610	0.06200	1.00000	41.06370	0.09750	1.00000	11015	hCG2010805	KDELR3	KDEL (Lys-Asp-Glu-Leu) endoplasmic reticulum protein retention receptor 3
0.56210	106128	0.13680	0.04070	0.95940	0.00280	0.00000	8.82960	0.09610	1.00000	6.86230	0.09730	1.00000	0.60880	0.13800	0.01530	0.98470	0.00050	0.00000	8.91810	0.06930	1.00000	6.39270	0.11930	1.00000	3434	hCG24571.4	IFIT1	interferon-induced protein with tetratricopeptide repeats 1
0.56210	224433	0.10350	0.01110	0.98890	0.00010	0.00000	8.22140	0.07410	1.00000	6.38980	0.07220	1.00000	0.40560	0.14100	0.15670	0.84440	0.02060	0.00000	8.39290	0.08460	1.00000	6.92640	0.11280	1.00000	166815	hCG2036860	TIGD2	tigger transposable element derived 2
0.56050	120568	0.12920	0.04720	0.95290	0.00390	0.00000	25.37190	0.11350	1.00000	19.74060	0.06170	1.00000	0.64110	0.23070	0.10310	0.90320	0.03000	0.00000	27.25710	0.15700	1.00000	19.10620	0.16900	1.00000	23564	hCG2039806.1	DDAH2	dimethylarginine dimethylaminohydrolase 2
0.55860	116420	0.15570	0.08390	0.91740	0.01400	0.00000	13.06810	0.13720	1.00000	10.18100	0.07360	1.00000	0.40390	0.13200	0.13000	0.87030	0.01100	0.00000	12.20800	0.05730	1.00000	10.08690	0.11890	1.00000	51149	hCG15278.3	LOC51149	null
0.55370	199094	0.18300	0.08870	0.91280	0.01540	0.00300	3.35350	0.10770	0.99700	2.62160	0.14790	1.00000	0.95440	0.29020	0.03650	0.96560	0.00990	0.02570	3.45660	0.16810	1.00000	1.95000	0.23660	0.97430	10591	hCG17639.3	C6orf108	chromosome 6 open reading frame 108
0.55160	108775	0.17450	0.09170	0.91000	0.01630	0.00820	2.86590	0.12200	0.99180	2.24360	0.12470	1.00000	0.94900	0.22780	0.01140	0.98870	0.00150	0.02290	3.17130	0.13120	1.00000	1.79580	0.18620	0.97710	64077	hCG1811155.2	LHPP	null
0.55130	147256	0.20670	0.11140	0.89210	0.02510	0.11860	1.66230	0.10960	0.89540	1.30160	0.17520	0.98230	1.26660	0.44410	0.05450	0.95560	0.02480	0.65080	1.56590	0.25680	0.94860	0.71150	0.36230	0.33190	null	null	null	null
0.55050	111373	0.16670	0.09680	0.90510	0.01830	0.00000	53.43110	0.13750	1.00000	41.86200	0.09430	1.00000	0.76600	0.19350	0.02650	0.97380	0.00370	0.00000	53.20340	0.12750	1.00000	34.20180	0.14550	1.00000	23559	hCG2039828	WBP1	WW domain binding protein 1
0.54930	206815	0.12380	0.04480	0.95520	0.00320	0.00000	16.71180	0.10860	1.00000	13.10370	0.05940	1.00000	0.92010	0.15900	0.00270	0.99730	0.00010	0.00000	15.40660	0.11580	1.00000	8.90050	0.10900	1.00000	83542	hCG1820488.1	MGC10812	null
0.54900	175465	0.15870	0.05020	0.95000	0.00410	0.00020	4.96640	0.06910	0.99980	3.89500	0.14290	1.00000	0.43100	0.12490	0.10790	0.89230	0.00890	0.00000	5.17590	0.08570	1.00000	4.19700	0.09090	1.00000	54520	hCG1749680.2	FLJ10996	null
0.54730	100057	0.15090	0.04020	0.95990	0.00240	0.00020	4.96580	0.05920	0.99980	3.89920	0.13880	1.00000	0.84730	0.11930	0.00010	0.99990	0.00000	0.00000	6.74310	0.06720	1.00000	4.09720	0.09860	1.00000	493861	hCG1793655.1	EID3	null
0.54700	150548	0.16210	0.07800	0.92280	0.01110	0.00040	4.55600	0.11230	0.99960	3.57820	0.11690	1.00000	0.94350	0.26800	0.04290	0.96000	0.01260	0.00070	5.38050	0.19080	1.00000	3.05830	0.18820	0.99930	88523	hCG33128.3	RP11-298P3.3	null
0.54470	137076	0.10320	0.01920	0.98080	0.00040	0.00000	18.11970	0.08480	1.00000	14.25310	0.05890	1.00000	0.70960	0.13360	0.00160	0.99840	0.00000	0.00000	19.46450	0.05430	1.00000	13.01110	0.12210	1.00000	440400|124944	hCG32827.3	MGC71993|C17orf49	chromosome 17 open reading frame 49
0.54460	146893	0.25000	0.15240	0.85850	0.04850	0.00030	5.07360	0.11070	0.99980	3.99120	0.22420	0.99990	0.52690	0.14710	0.07550	0.92500	0.00890	0.00000	4.64530	0.10990	1.00000	3.52430	0.09780	1.00000	23171	hCG28014.3	GPD1L	glycerol-3-phosphate dehydrogenase 1-like
0.54350	147437	0.15010	0.04890	0.95120	0.00370	0.00000	6.34930	0.07650	1.00000	4.99880	0.12920	1.00000	0.46270	0.16680	0.13690	0.86520	0.02420	0.00000	6.30520	0.09920	1.00000	5.00150	0.13410	1.00000	9143	hCG1992431	SYNGR3	synaptogyrin 3
0.54350	114559	0.11150	0.02070	0.97930	0.00050	0.00000	52.64580	0.07740	1.00000	41.44670	0.08030	1.00000	0.63980	0.18610	0.05830	0.94260	0.00970	0.00000	50.26190	0.12540	1.00000	35.26240	0.13750	1.00000	10550	hCG17314.3	ARL6IP5	ADP-ribosylation-like factor 6 interacting protein 5
0.54150	137150	0.09680	0.00490	0.99510	0.00000	0.00000	8.17240	0.04660	1.00000	6.44270	0.08480	1.00000	0.59900	0.14130	0.02430	0.97570	0.00120	0.00000	8.13880	0.08300	1.00000	5.87410	0.11430	1.00000	9878	hCG2014706.1	C14orf92	chromosome 14 open reading frame 92
0.54150	166712	0.19090	0.12110	0.88320	0.02880	0.01530	2.60090	0.13750	0.98490	2.05050	0.13240	0.99980	0.51650	0.18550	0.12370	0.87970	0.02660	0.00280	2.95140	0.12060	1.00000	2.25550	0.14090	0.99720	23405	hCG24439.3	DICER1	Dicer1, Dcr-1 homolog (Drosophila)
0.54040	161838	0.07990	0.00210	0.99790	0.00000	0.00000	16.90770	0.05340	1.00000	13.33940	0.05940	1.00000	0.63310	0.06940	0.00000	1.00000	0.00000	0.00000	18.39890	0.04780	1.00000	12.96910	0.05030	1.00000	347862	null	PDDC1	Parkinson disease 7 domain containing 1
0.54020	203282	0.12930	0.05100	0.94910	0.00390	0.00000	9.56240	0.10590	1.00000	7.54540	0.07410	1.00000	0.49410	0.09680	0.01490	0.98510	0.00010	0.00000	9.89760	0.05120	1.00000	7.68190	0.08210	1.00000	148327	hCG96731.3	CREB3L4	cAMP responsive element binding protein 3-like 4
0.53930	125668	0.18060	0.08590	0.91510	0.01310	0.00040	4.38320	0.08970	0.99960	3.46080	0.15680	1.00000	0.52410	0.15950	0.08150	0.91920	0.01050	0.00000	4.48700	0.09930	1.00000	3.41100	0.12480	1.00000	59271	hCG2008016|hCG2026828	C21orf63	chromosome 21 open reading frame 63
0.53910	202549	0.10000	0.01280	0.98720	0.00010	0.00000	129.10741	0.07070	1.00000	101.95560	0.07070	1.00000	0.51050	0.10270	0.02180	0.97820	0.00030	0.00000	129.87370	0.07020	1.00000	99.66140	0.07500	1.00000	8508	hCG2011153	NIPSNAP1	nipsnap homolog 1 (C. elegans)
0.53840	105555	0.10170	0.01480	0.98520	0.00020	0.00000	6.98660	0.07330	1.00000	5.51980	0.07050	1.00000	0.65840	0.17400	0.02460	0.97540	0.00190	0.00000	7.49960	0.08080	1.00000	5.19440	0.15410	1.00000	84284	hCG15829.4	C1orf57	chromosome 1 open reading frame 57
0.53810	135643	0.19310	0.12170	0.88250	0.02870	0.00000	89.53390	0.13190	1.00000	70.75100	0.14110	1.00000	0.71640	0.30800	0.12220	0.89390	0.04910	0.00000	94.59990	0.18210	1.00000	62.93700	0.24840	1.00000	51065	hCG33491.3	RPS27L	ribosomal protein S27-like
0.53250	141780	0.14900	0.06970	0.93070	0.00770	0.00000	19.13050	0.10370	1.00000	15.17660	0.10700	1.00000	0.56290	0.19060	0.11160	0.89240	0.02660	0.00000	17.58890	0.14420	1.00000	13.01600	0.12470	1.00000	55764	hCG19939.3	IFT122	intraflagellar transport 122 homolog (Chlamydomonas)
0.53120	144244	0.09010	0.00850	0.99150	0.00000	0.00000	28.50670	0.06640	1.00000	22.63450	0.06090	1.00000	0.45900	0.11850	0.05780	0.94220	0.00210	0.00000	30.17070	0.05960	1.00000	23.99300	0.10240	1.00000	10238	hCG41819.3	WDR68	WD repeat domain 68
0.53110	180086	0.10560	0.01260	0.98740	0.00010	0.00000	6.31650	0.05690	1.00000	5.01580	0.08890	1.00000	0.61990	0.11920	0.00830	0.99170	0.00010	0.00000	8.28070	0.07570	1.00000	5.89040	0.09210	1.00000	79844	null	ZDHHC11	zinc finger, DHHC-type containing 11
0.52930	105271	0.12780	0.06100	0.93920	0.00550	0.00000	12.00850	0.11380	1.00000	9.54720	0.05820	1.00000	0.52090	0.10000	0.01710	0.98290	0.00020	0.00000	12.26310	0.07060	1.00000	9.34300	0.07080	1.00000	4833	hCG1985512.1	NME4	non-metastatic cells 4, protein expressed in
0.52890	100664	0.11820	0.03760	0.96240	0.00170	0.00000	199.91380	0.09080	1.00000	158.98711	0.07560	1.00000	0.48180	0.20640	0.16210	0.84480	0.04210	0.00000	188.85910	0.10340	1.00000	147.83720	0.17860	1.00000	51321	hCG28466.3	AMZ2	null
0.52870	190642	0.12900	0.05020	0.94990	0.00340	0.00000	47.30870	0.09680	1.00000	37.62950	0.08530	1.00000	0.49950	0.10980	0.02780	0.97220	0.00050	0.00000	47.76240	0.06300	1.00000	36.93310	0.08990	1.00000	23466	hCG41705.3	CBX6	chromobox homolog 6
0.52740	134175	0.13490	0.04080	0.95920	0.00200	0.00050	4.20630	0.07100	0.99950	3.34870	0.11470	1.00000	0.44430	0.17380	0.16560	0.83840	0.03500	0.00020	3.76900	0.10520	1.00000	3.02810	0.13840	0.99980	129303	hCG34616.2	FLJ90024	null
0.52630	199643	0.11850	0.02150	0.97850	0.00040	0.00000	7.64690	0.05550	1.00000	6.09250	0.10470	1.00000	0.55060	0.14310	0.06290	0.93740	0.00690	0.00000	8.23070	0.11520	1.00000	6.14310	0.08490	1.00000	6432	hCG15878.3	SFRS7	splicing factor, arginine/serine-rich 7, 35kDa
0.52630	152585	0.15950	0.07790	0.92270	0.00960	0.00000	18.72330	0.09580	1.00000	14.91700	0.12750	1.00000	0.68900	0.18670	0.04670	0.95410	0.00770	0.00000	20.03240	0.13490	1.00000	13.58300	0.12910	1.00000	124790	hCG28073.2	HEXIM2	hexamthylene bis-acetamide inducible 2
0.52070	212174	0.13330	0.06790	0.93240	0.00660	0.00000	19.62150	0.11070	1.00000	15.69410	0.07420	1.00000	0.54250	0.17720	0.06570	0.93460	0.00720	0.00000	24.94300	0.05560	1.00000	18.72090	0.16820	1.00000	10585	hCG29235.3	POMT1	protein-O-mannosyltransferase 1
0.52050	149340	0.12040	0.02710	0.97290	0.00070	0.00000	5.94190	0.06110	1.00000	4.75320	0.10370	1.00000	0.55660	0.21690	0.13080	0.87610	0.03640	0.00000	6.63540	0.13710	1.00000	4.93160	0.16810	1.00000	5585	hCG27516.3	PKN1	protein kinase N1
0.52020	121408	0.11170	0.02090	0.97910	0.00040	0.00000	27.49520	0.06150	1.00000	21.99820	0.09320	1.00000	0.39560	0.11200	0.12420	0.87590	0.00830	0.00000	25.18120	0.08100	1.00000	20.92480	0.07730	1.00000	220323	hCG2032629.1	OAF	OAF homolog (Drosophila)
0.51880	175569	0.10220	0.02380	0.97620	0.00050	0.00000	7.03840	0.08010	1.00000	5.63670	0.06340	1.00000	0.50990	0.14020	0.07410	0.92620	0.00740	0.00000	6.63330	0.10180	1.00000	5.09250	0.09640	1.00000	11322	hCG29393.3	TMC6	transmembrane channel-like 6
0.51850	225552	0.18580	0.09980	0.90150	0.01630	0.00000	8.78000	0.07820	1.00000	7.03330	0.16850	1.00000	0.66840	0.14970	0.01570	0.98430	0.00080	0.00000	7.75020	0.09130	1.00000	5.33080	0.11860	1.00000	51409	hCG14983.3	HEMK1	HemK methyltransferase family member 1
0.51840	195255	0.15800	0.07380	0.92660	0.00790	0.00010	5.70460	0.08230	0.99990	4.56980	0.13490	1.00000	0.70860	0.19150	0.05440	0.94700	0.01110	0.00000	5.02440	0.15520	1.00000	3.36090	0.11210	1.00000	388553	hCG1645909.2	LOC388553	null
0.51720	216702	0.14650	0.07100	0.92930	0.00710	0.00000	10.08730	0.09510	1.00000	8.08750	0.11150	1.00000	0.65320	0.13430	0.01390	0.98610	0.00060	0.00000	9.26400	0.09420	1.00000	6.43940	0.09570	1.00000	1999	hCG96709.3	ELF3	E74-like factor 3 (ets domain transcription factor, epithelial-specific )
0.51570	204141	0.17550	0.12720	0.87660	0.02830	0.00030	4.92310	0.13860	0.99970	3.95120	0.10760	1.00000	0.96090	0.28020	0.05550	0.95000	0.01940	0.00040	5.73990	0.21700	0.99990	3.22350	0.17720	0.99970	26168	hCG96384.3	SENP3	SUMO1/sentrin/SMT3 specific peptidase 3
0.51470	103430	0.14210	0.05370	0.94630	0.00350	0.00000	12.56790	0.07010	1.00000	10.09390	0.12360	1.00000	0.87220	0.20610	0.02370	0.97680	0.00410	0.00000	10.77390	0.15500	1.00000	6.43450	0.13590	1.00000	339390	hCG1645989.3	CLEC4G	C-type lectin superfamily 4, member G
0.51390	152147	0.14740	0.06630	0.93390	0.00590	0.00000	234.51590	0.08280	1.00000	188.45630	0.12190	1.00000	0.46740	0.09350	0.03330	0.96670	0.00050	0.00000	237.37540	0.07280	1.00000	187.68330	0.05860	1.00000	51629	hCG1818619.1	CGI-69	null
0.51360	206455	0.20060	0.11920	0.88360	0.02400	0.00630	2.92980	0.07950	0.99400	2.35480	0.18420	0.99970	0.79400	0.35030	0.10050	0.91250	0.03990	0.11370	2.42420	0.16230	0.99930	1.52840	0.31040	0.88680	5768	hCG22650.3	QSCN6	quiescin Q6
0.51320	113095	0.08860	0.01280	0.98720	0.00010	0.00000	41.15350	0.07060	1.00000	33.08730	0.05350	1.00000	0.38070	0.09510	0.09870	0.90130	0.00260	0.00000	37.86480	0.06180	1.00000	31.79290	0.07230	1.00000	84303	hCG1817829.1	CHCHD6	coiled-coil-helix-coiled-coil-helix domain containing 6
0.51310	125012	0.11240	0.03970	0.96030	0.00160	0.00000	14.70670	0.09020	1.00000	11.82480	0.06710	1.00000	0.56010	0.21060	0.13690	0.87150	0.04080	0.00000	14.45510	0.15940	1.00000	10.71780	0.13760	1.00000	285190|9648	hCG26654.3	RGPD4|GCC2	RANBP2-like and GRIP domain containing 4|GRIP and coiled-coil domain containing 2
0.51260	203712	0.08450	0.00470	0.99530	0.00000	0.00000	8.82850	0.04870	1.00000	7.10070	0.06900	1.00000	0.74110	0.18940	0.01990	0.98020	0.00200	0.00000	8.29730	0.10110	1.00000	5.42670	0.16020	1.00000	7263	hCG41451.3	TST	thiosulfate sulfurtransferase (rhodanese)
0.51190	120330	0.10250	0.01730	0.98270	0.00020	0.00000	8.04380	0.06130	1.00000	6.47300	0.08220	1.00000	0.62470	0.13490	0.01100	0.98900	0.00030	0.00000	7.97300	0.06890	1.00000	5.65250	0.11600	1.00000	55049	hCG37054.3	FLJ20850	null
0.51180	131604	0.20450	0.13590	0.86890	0.03240	0.00570	3.02840	0.10470	0.99450	2.43720	0.17570	0.99980	0.63050	0.20840	0.07840	0.92390	0.01690	0.01200	2.72210	0.12910	0.99990	1.92220	0.16360	0.98810	55132	hCG2026454.1	LARP2	La ribonucleoprotein domain family, member 2
0.51180	116834	0.20240	0.11870	0.88400	0.02360	0.00140	3.71340	0.06980	0.99870	2.98840	0.19000	0.99990	0.75470	0.20720	0.02670	0.97360	0.00360	0.00390	3.57930	0.10980	1.00000	2.31900	0.17570	0.99610	27293	hCG2032359	SMPDL3B	sphingomyelin phosphodiesterase, acid-like 3B
0.51070	150963	0.15550	0.10780	0.89390	0.01860	0.00010	5.55770	0.12990	0.99990	4.47600	0.08540	1.00000	0.63430	0.18570	0.06220	0.93890	0.01080	0.00000	6.01580	0.12870	1.00000	4.23670	0.13380	1.00000	1675	hCG21581.2	DF	D component of complement (adipsin)
0.51050	211502	0.11160	0.03210	0.96790	0.00090	0.00000	6.85050	0.07700	1.00000	5.51810	0.08080	1.00000	0.56850	0.17340	0.06210	0.93830	0.00760	0.00000	6.95980	0.08910	1.00000	5.13050	0.14880	1.00000	10554	hCG2044636	AGPAT1	1-acylglycerol-3-phosphate O-acyltransferase 1 (lysophosphatidic acid acyltransferase, alpha)
0.50850	209540	0.10020	0.02010	0.97990	0.00030	0.00000	425.04581	0.06880	1.00000	342.84839	0.07290	1.00000	0.32960	0.13280	0.24140	0.76000	0.03250	0.00000	388.79709	0.05450	1.00000	338.22260	0.12110	1.00000	302	hCG2033672	ANXA2	annexin A2
0.50660	166216	0.18570	0.15210	0.85500	0.04110	0.00030	5.16800	0.15390	0.99970	4.17410	0.10390	1.00000	0.53870	0.20680	0.12010	0.88390	0.02790	0.00010	5.00900	0.10930	1.00000	3.76950	0.17560	0.99990	54662	hCG1788208.2	TBC1D13	TBC1 domain family, member 13
0.50570	164302	0.10340	0.03120	0.96880	0.00080	0.00000	87.83610	0.08310	1.00000	70.98840	0.06150	1.00000	0.64300	0.09930	0.00140	0.99860	0.00000	0.00000	85.32390	0.06540	1.00000	59.72880	0.07470	1.00000	283869	hCG1817523.2	NPW	neuropeptide W
0.50460	119696	0.12300	0.05020	0.94980	0.00270	0.00000	33.42630	0.08580	1.00000	27.03570	0.08810	1.00000	0.67480	0.17270	0.02000	0.98010	0.00140	0.00000	38.08010	0.08040	1.00000	26.07590	0.15280	1.00000	5092	hCG22818.3	PCBD1	pterin-4 alpha-carbinolamine dehydratase/dimerization cofactor of hepatocyte nuclear factor 1 alpha (TCF1)
0.50440	204252	0.19140	0.16350	0.84600	0.04820	0.00000	6.76010	0.16260	1.00000	5.46810	0.10090	1.00000	0.67970	0.12710	0.00370	0.99630	0.00010	0.00000	6.60690	0.07060	1.00000	4.50880	0.10570	1.00000	6713	hCG14874.3	SQLE	squalene epoxidase
0.50420	197668	0.11480	0.05220	0.94780	0.00290	0.00000	27.55630	0.09880	1.00000	22.29320	0.05850	1.00000	0.37150	0.13830	0.20880	0.79380	0.03540	0.00000	28.18390	0.10420	1.00000	23.81550	0.09090	1.00000	5141	hCG28500.3	PDE4A	phosphodiesterase 4A, cAMP-specific (phosphodiesterase E2 dunce homolog, Drosophila)
0.50360	131004	0.15740	0.09330	0.90750	0.01240	0.00010	5.85890	0.09900	0.99990	4.74190	0.12240	1.00000	0.46720	0.17140	0.13800	0.86450	0.02550	0.00000	5.21180	0.09970	1.00000	4.12120	0.13940	1.00000	84649	hCG27862.2	DGAT2	diacylglycerol O-acyltransferase homolog 2 (mouse)
0.50180	132797	0.12980	0.06180	0.93830	0.00440	0.00000	6.64360	0.09100	1.00000	5.38390	0.09260	1.00000	0.44930	0.15760	0.15290	0.85000	0.02930	0.00000	6.55260	0.12020	1.00000	5.24610	0.10190	1.00000	22996	hCG40295.4	C1orf34	chromosome 1 open reading frame 34
0.49960	163955	0.10640	0.02910	0.97090	0.00060	0.00000	32.62980	0.07110	1.00000	26.48290	0.07920	1.00000	0.65250	0.10750	0.00630	0.99370	0.00010	0.00000	31.99200	0.09230	1.00000	22.24800	0.05520	1.00000	327	hCG1784107.2	APEH	N-acylaminoacyl-peptide hydrolase
0.49920	186545	0.15760	0.10540	0.89580	0.01630	0.00700	2.92360	0.11220	0.99300	2.37350	0.11070	1.00000	0.76620	0.19890	0.02540	0.97490	0.00340	0.02600	2.62420	0.12030	0.99990	1.68670	0.15840	0.97410	7754	hCG2040278.1|hCG2038201	ZNF204	zinc finger protein 204
0.49850	184015	0.08900	0.01590	0.98410	0.00010	0.00000	8.49470	0.06880	1.00000	6.89950	0.05650	1.00000	0.40180	0.14540	0.16850	0.83300	0.02490	0.00000	8.23070	0.08700	1.00000	6.81050	0.11650	1.00000	5590	hCG24595.3	PRKCZ	protein kinase C, zeta
0.49810	198384	0.10830	0.03640	0.96360	0.00110	0.00010	5.36310	0.07970	0.99990	4.35730	0.07330	1.00000	0.64410	0.20950	0.06910	0.93270	0.01390	0.00010	5.37750	0.12210	1.00000	3.76150	0.17020	0.99990	79156	hCG1640014.3	PLEKHF1	pleckstrin homology domain containing, family F (with FYVE domain) member 1
0.49800	165230	0.15660	0.10260	0.89840	0.01510	0.00070	4.22310	0.10830	0.99930	3.43130	0.11310	1.00000	0.51400	0.19200	0.12400	0.87930	0.02640	0.00020	4.20350	0.10750	1.00000	3.21780	0.15910	0.99980	57659	hCG2036575	ZBTB4	zinc finger and BTB domain containing 4
0.49580	111912	0.10010	0.02080	0.97920	0.00020	0.00010	5.21760	0.06140	0.99990	4.24580	0.07910	1.00000	0.47790	0.17750	0.14440	0.85930	0.03090	0.00000	4.74750	0.11630	1.00000	3.72630	0.13410	1.00000	150763	hCG1732629.1	LOC150763	null
0.49520	120719	0.16080	0.09140	0.90920	0.01110	0.00020	4.74700	0.07910	0.99980	3.86440	0.14000	1.00000	0.84030	0.20020	0.00910	0.99100	0.00070	0.00090	4.61960	0.09920	1.00000	2.82050	0.17390	0.99910	2629|2630	hCG1996349.2|hCG1996352.2	GBA|GBAP	glucosidase, beta; acid (includes glucosylceramidase)|glucosidase, beta; acid, pseudogene
0.49440	107487	0.18100	0.13230	0.87090	0.02760	0.00000	169.62050	0.11330	1.00000	138.16209	0.14120	1.00000	0.35380	0.07810	0.10200	0.89800	0.00130	0.00000	168.10370	0.06190	1.00000	143.80020	0.04760	1.00000	null	null	null	null
0.49310	156722	0.11270	0.04670	0.95330	0.00190	0.00000	22.10660	0.08560	1.00000	18.02290	0.07330	1.00000	0.33660	0.08100	0.13730	0.86270	0.00270	0.00000	21.09530	0.06330	1.00000	18.26250	0.05050	1.00000	9240	hCG21716.2	PNMA1	paraneoplastic antigen MA1
0.49270	234950	0.13550	0.08920	0.91130	0.01020	0.00000	7.02020	0.11280	1.00000	5.72490	0.07500	1.00000	0.93810	0.29090	0.07270	0.93690	0.02870	0.00010	7.65840	0.23530	0.99990	4.36950	0.17100	1.00000	null	hCG2006866	null	null
0.49000	184548	0.15260	0.11370	0.88780	0.01840	0.00000	33.15810	0.12080	1.00000	27.09160	0.09330	1.00000	0.66650	0.08860	0.00050	0.99950	0.00000	0.00000	32.96500	0.06880	1.00000	22.70420	0.05580	1.00000	3691	hCG27538.3	ITGB4	integrin, beta 4
0.48960	213501	0.18000	0.16780	0.84110	0.04780	0.00000	12.27500	0.16480	1.00000	10.03140	0.07230	1.00000	0.53170	0.15190	0.07130	0.92910	0.00810	0.00000	12.28450	0.10160	1.00000	9.28940	0.11290	1.00000	670	hCG22877.3	BPHL	biphenyl hydrolase-like (serine hydrolase; breast epithelial mucin-associated antigen)
0.48950	136308	0.15080	0.08260	0.91780	0.00810	0.00030	4.60400	0.07530	0.99970	3.76280	0.13070	1.00000	0.61860	0.23610	0.11800	0.89020	0.03650	0.00010	5.19100	0.15710	1.00000	3.69580	0.17620	0.99990	5826	hCG21713.3	ABCD4	ATP-binding cassette, sub-family D (ALD), member 4
0.48900	191305	0.06570	0.00180	0.99820	0.00000	0.00000	35.69510	0.04670	1.00000	29.18450	0.04620	1.00000	0.39920	0.08190	0.05840	0.94160	0.00060	0.00000	36.28700	0.06420	1.00000	30.07880	0.05090	1.00000	1033	hCG1785851.2	CDKN3	cyclin-dependent kinase inhibitor 3 (CDK2-associated dual specificity phosphatase)
0.48650	170781	0.15120	0.13020	0.87240	0.02520	0.00000	67.82420	0.14100	1.00000	55.54790	0.05460	1.00000	0.47510	0.11030	0.04490	0.95510	0.00130	0.00000	61.92820	0.07130	1.00000	48.70360	0.08410	1.00000	7086	hCG16023.3	TKT	transketolase (Wernicke-Korsakoff syndrome)
0.48630	220708	0.19030	0.14390	0.86030	0.03220	0.00050	4.33780	0.10590	0.99950	3.55320	0.15810	1.00000	0.66970	0.22350	0.07650	0.92650	0.01850	0.00160	3.79790	0.14070	1.00000	2.61000	0.17360	0.99840	116496	hCG40895.2	C1orf24	chromosome 1 open reading frame 24
0.48490	228139	0.18800	0.17050	0.83850	0.04850	0.00900	2.91720	0.15360	0.99100	2.39180	0.10840	1.00000	0.93160	0.27090	0.06140	0.94500	0.02180	0.00670	3.63220	0.22110	0.99960	2.08170	0.15650	0.99370	null	hCG1999295	null	null
0.48440	171339	0.09890	0.03460	0.96540	0.00080	0.00000	32.97160	0.07970	1.00000	27.04270	0.05850	1.00000	0.55190	0.21290	0.12650	0.87920	0.03330	0.00000	28.73230	0.12930	1.00000	21.42510	0.16910	1.00000	127002	hCG2043250	ATXN7L2	ataxin 7-like 2
0.48180	231268	0.16170	0.11710	0.88440	0.01860	0.00010	5.72220	0.10300	0.99990	4.70170	0.12470	1.00000	0.67100	0.23250	0.05480	0.94630	0.00980	0.00040	5.78380	0.08230	1.00000	3.97100	0.21740	0.99960	197342	hCG1988479	EME2	essential meiotic endonuclease 1 homolog 2 (S. pombe)
0.47850	180197	0.15520	0.09650	0.90400	0.01100	0.00000	7.84590	0.07580	1.00000	6.46170	0.13540	1.00000	0.45090	0.13080	0.10970	0.89080	0.01190	0.00000	7.57180	0.10290	1.00000	6.05570	0.08080	1.00000	203328	hCG1784573.2	SUSD3	sushi domain containing 3
0.47830	206612	0.18950	0.15060	0.85400	0.03440	0.00880	2.80190	0.10690	0.99130	2.30780	0.15650	0.99990	0.85280	0.31510	0.08380	0.92640	0.03220	0.00790	4.24890	0.20030	0.99990	2.57190	0.24330	0.99220	54922	hCG16232.2	RASIP1	Ras interacting protein 1
0.47450	111016	0.11050	0.05750	0.94250	0.00260	0.00000	31.77300	0.08850	1.00000	26.23870	0.06610	1.00000	0.33420	0.11440	0.22030	0.78040	0.02370	0.00000	31.29370	0.08430	1.00000	27.13630	0.07730	1.00000	80227	hCG2016827	WDR71	WD repeat domain 71
0.47290	208672	0.20520	0.15570	0.84920	0.03620	0.00000	17.84960	0.06980	1.00000	14.75700	0.19300	1.00000	0.70150	0.16920	0.01500	0.98500	0.00090	0.00000	16.55080	0.08520	1.00000	11.12570	0.14620	1.00000	5328	hCG20537.3	PLAU	plasminogen activator, urokinase
0.47270	203046	0.21140	0.17500	0.83350	0.04850	0.00000	13.67400	0.10350	1.00000	11.30690	0.18430	1.00000	0.49070	0.16530	0.11130	0.89000	0.01750	0.00000	14.10920	0.09930	1.00000	10.97660	0.13220	1.00000	25906	hCG23235.2	DKFZP564M082	null
0.47200	168160	0.12000	0.05930	0.94070	0.00280	0.00000	8.75380	0.07400	1.00000	7.24190	0.09450	1.00000	0.46640	0.15950	0.14530	0.85790	0.02900	0.00000	7.96270	0.12890	1.00000	6.30010	0.09390	1.00000	51028	hCG29569.3	VPS36	vacuolar protein sorting 36 (yeast)
0.47140	105040	0.09260	0.01870	0.98130	0.00010	0.00000	6.66820	0.05030	1.00000	5.51880	0.07770	1.00000	0.47180	0.13040	0.08690	0.91340	0.00780	0.00000	6.49950	0.09640	1.00000	5.12320	0.08780	1.00000	64601	hCG2039972	VPS16	vacuolar protein sorting 16 (yeast)
0.47110	137614	0.16460	0.11070	0.89020	0.01480	0.00000	6.42610	0.06900	1.00000	5.31960	0.14940	1.00000	0.72960	0.18390	0.01770	0.98240	0.00150	0.00000	7.22480	0.09350	1.00000	4.76290	0.15840	1.00000	66005	hCG31621.4	CHID1	chitinase domain containing 1
0.46680	125134	0.16910	0.16330	0.84230	0.03930	0.00060	4.46250	0.14300	0.99940	3.70500	0.09030	1.00000	0.82280	0.25690	0.06350	0.94110	0.01940	0.00030	5.27010	0.18440	1.00000	3.25690	0.17880	0.99970	1628	hCG2038927	DBP	D site of albumin promoter (albumin D-box) binding protein
0.46670	211777	0.13820	0.09790	0.90250	0.01020	0.00030	4.61320	0.09410	0.99970	3.83030	0.10120	1.00000	0.56820	0.17130	0.05710	0.94320	0.00630	0.00000	5.72200	0.08210	1.00000	4.21890	0.15040	1.00000	65987	hCG26453.2	KCTD14	potassium channel tetramerisation domain containing 14
0.46630	204646	0.14140	0.10830	0.89240	0.01330	0.00010	5.88470	0.10290	0.99990	4.88770	0.09700	1.00000	0.39000	0.09900	0.10630	0.89370	0.00430	0.00000	6.05690	0.07600	1.00000	5.05290	0.06350	1.00000	7841	hCG40735.3	GCS1	null
0.46220	130163	0.09830	0.03700	0.96300	0.00060	0.00000	13.37370	0.06710	1.00000	11.13880	0.07180	1.00000	0.34330	0.12160	0.20160	0.79890	0.01940	0.00000	12.33470	0.05910	1.00000	10.62840	0.10630	1.00000	4351	hCG2006995	MPI	mannose phosphate isomerase
0.45980	161328	0.15750	0.11710	0.88380	0.01550	0.00010	5.49960	0.07840	0.99990	4.58820	0.13660	1.00000	0.71510	0.33870	0.11470	0.89870	0.04380	0.00840	5.85640	0.12450	1.00000	3.89990	0.31500	0.99160	85003	hCG2022444	MGC2848	null
0.45940	168859	0.10570	0.04370	0.95630	0.00100	0.00010	5.46810	0.06230	0.99990	4.56320	0.08540	1.00000	0.60130	0.20770	0.11360	0.89270	0.03200	0.00000	6.26450	0.16360	1.00000	4.51390	0.12790	1.00000	9759	hCG22188.3	HDAC4	histone deacetylase 4
0.45640	123195	0.16030	0.13400	0.86770	0.02170	0.00010	5.76620	0.09660	0.99990	4.82220	0.12790	1.00000	0.73210	0.12170	0.00120	0.99880	0.00000	0.00000	6.88330	0.07120	1.00000	4.53000	0.09870	1.00000	116238	hCG31813.3	TLCD1	TLC domain containing 1
0.45520	208765	0.14500	0.09780	0.90250	0.00900	0.00000	8.76130	0.06350	1.00000	7.33310	0.13040	1.00000	0.45220	0.17340	0.16700	0.83790	0.03800	0.00000	9.20630	0.12200	1.00000	7.35590	0.12320	1.00000	55803	hCG28801.4	CENTA2	centaurin, alpha 2
0.45400	220107	0.14010	0.10110	0.89920	0.00970	0.00000	7.87690	0.07880	1.00000	6.59840	0.11580	1.00000	0.31590	0.10530	0.22160	0.77860	0.01520	0.00000	8.21190	0.05540	1.00000	7.21170	0.08960	1.00000	51734	hCG1990009	SEPX1	selenoprotein X, 1
0.45370	105226	0.11780	0.05930	0.94070	0.00210	0.00000	8.55200	0.05680	1.00000	7.16520	0.10320	1.00000	0.35470	0.11390	0.16240	0.83770	0.01000	0.00000	8.38820	0.04690	1.00000	7.17100	0.10380	1.00000	23549	hCG15581.4	DNPEP	aspartyl aminopeptidase
0.45370	113797	0.15880	0.11610	0.88460	0.01430	0.00000	14.87990	0.06140	1.00000	12.46680	0.14640	1.00000	0.25770	0.09530	0.34320	0.65710	0.02790	0.00000	13.25370	0.05670	1.00000	12.11820	0.07660	1.00000	9945	hCG15277.2	GFPT2	glutamine-fructose-6-phosphate transaminase 2
0.45290	125729	0.10740	0.07190	0.92810	0.00370	0.00000	12.89730	0.09180	1.00000	10.81190	0.05580	1.00000	0.45090	0.08500	0.02090	0.97910	0.00010	0.00000	13.05410	0.05210	1.00000	10.44010	0.06710	1.00000	55240	hCG18273.4	STEAP3	STEAP family member 3
0.45120	124589	0.15480	0.11860	0.88220	0.01480	0.00000	6.88010	0.07210	1.00000	5.77430	0.13700	1.00000	0.41370	0.16370	0.17240	0.83010	0.03030	0.00000	6.88820	0.07650	1.00000	5.65270	0.14470	1.00000	64897	hCG27365.3	FLJ12448	null
0.45090	143169	0.07920	0.01190	0.98810	0.00000	0.00000	36.61290	0.04150	1.00000	30.73430	0.06740	1.00000	0.49870	0.10380	0.03060	0.96940	0.00070	0.00000	34.27280	0.07680	1.00000	26.51620	0.06990	1.00000	5871	hCG23379.3	MAP4K2	mitogen-activated protein kinase kinase kinase kinase 2
0.44770	187667	0.14620	0.10580	0.89460	0.01030	0.00000	6.80760	0.06230	1.00000	5.72760	0.13230	1.00000	0.44340	0.15040	0.13370	0.86750	0.01920	0.00000	6.81670	0.09430	1.00000	5.48010	0.11720	1.00000	284040	hCG1820468.3	CDRT4	CMT1A duplicated region transcript 4
0.44430	130643	0.10900	0.06170	0.93830	0.00200	0.00000	62.44960	0.06770	1.00000	52.66270	0.08540	1.00000	0.26490	0.09340	0.31960	0.68050	0.02180	0.00000	53.62140	0.05300	1.00000	48.78450	0.07690	1.00000	10544	hCG37135.3	PROCR	protein C receptor, endothelial (EPCR)
0.44400	135421	0.16490	0.15980	0.84350	0.03170	0.00170	3.66820	0.11110	0.99830	3.09410	0.12190	1.00000	0.49330	0.19950	0.14620	0.85890	0.03490	0.00110	3.47050	0.10460	1.00000	2.69510	0.16990	0.99890	2896	hCG30297.2	GRN	granulin
0.44330	128671	0.12180	0.07810	0.92190	0.00400	0.00020	4.93470	0.06520	0.99980	4.16450	0.10290	1.00000	0.56250	0.14740	0.06310	0.93730	0.00760	0.00000	5.09020	0.11940	1.00000	3.76790	0.08640	1.00000	27077	hCG1983413.1	EPPB9	null
0.44310	158666	0.13580	0.09960	0.90060	0.00820	0.00000	9.18050	0.06890	1.00000	7.74870	0.11700	1.00000	0.42780	0.14100	0.13400	0.86670	0.01650	0.00000	9.79870	0.08830	1.00000	7.96320	0.10990	1.00000	113189	hCG1647400.1	D4ST1	dermatan 4 sulfotransferase 1
0.44070	138742	0.07280	0.01550	0.98450	0.00000	0.00000	59.91610	0.05440	1.00000	50.65340	0.04840	1.00000	0.36720	0.14250	0.21600	0.78680	0.03800	0.00000	58.11440	0.09800	1.00000	49.25200	0.10340	1.00000	7389	hCG17844.2	UROD	uroporphyrinogen decarboxylase
0.43870	136918	0.12880	0.08950	0.91060	0.00570	0.00020	4.72730	0.06120	0.99980	4.00200	0.11330	1.00000	0.49230	0.16840	0.10330	0.89770	0.01470	0.00000	4.76550	0.08150	1.00000	3.70330	0.14740	1.00000	6810	hCG21149.4	STX4A	syntaxin 4A (placental)
0.43790	157206	0.16820	0.15910	0.84370	0.02980	0.00000	19.16330	0.09270	1.00000	16.23270	0.14030	1.00000	0.51360	0.13260	0.04810	0.95200	0.00260	0.00000	21.18900	0.07560	1.00000	16.22470	0.10890	1.00000	1453	hCG18806.2	CSNK1D	casein kinase 1, delta
0.43680	215961	0.13200	0.13390	0.86720	0.01810	0.00000	12.51690	0.11520	1.00000	10.61040	0.06450	1.00000	0.55020	0.19530	0.11790	0.88640	0.02830	0.00000	11.66840	0.13600	1.00000	8.71110	0.14020	1.00000	56894	hCG2010443	AGPAT3	1-acylglycerol-3-phosphate O-acyltransferase 3
0.43490	193379	0.17800	0.17800	0.82700	0.03990	0.00110	3.89640	0.10210	0.99890	3.30740	0.14580	1.00000	0.61030	0.25280	0.12350	0.88550	0.03900	0.00200	4.05910	0.13810	1.00000	2.90670	0.21170	0.99800	582	hCG2016942	BBS1	Bardet-Biedl syndrome 1
0.43460	130376	0.14440	0.12620	0.87450	0.01480	0.00050	4.27370	0.08000	0.99950	3.62850	0.12020	1.00000	0.58420	0.22040	0.12440	0.88300	0.03640	0.00060	3.89760	0.15200	1.00000	2.84200	0.15960	0.99940	null	hCG1820410.1	null	null
0.43420	133326	0.16430	0.15810	0.84440	0.02840	0.00000	10.24570	0.09200	1.00000	8.70080	0.13610	1.00000	0.60040	0.16040	0.06970	0.93140	0.01170	0.00000	10.80140	0.14170	1.00000	7.78820	0.07510	1.00000	57602	hCG95566.3	USP36	ubiquitin specific peptidase 36
0.43360	106465	0.09040	0.05020	0.94990	0.00090	0.00000	54.72120	0.07300	1.00000	46.48930	0.05340	1.00000	0.30850	0.09640	0.21230	0.78780	0.00920	0.00000	52.74530	0.04230	1.00000	46.55950	0.08660	1.00000	1267	hCG1771539.3	CNP	2',3'-cyclic nucleotide 3' phosphodiesterase
0.43200	204279	0.16860	0.18860	0.81780	0.04590	0.00000	28.20050	0.13280	1.00000	23.98530	0.10380	1.00000	0.54120	0.22170	0.14630	0.86270	0.04380	0.00000	26.32820	0.13980	1.00000	19.77830	0.17210	1.00000	10162	hCG25942.3	C3F	null
0.43090	171160	0.08500	0.03590	0.96410	0.00030	0.00000	9.58120	0.06040	1.00000	8.15560	0.05980	1.00000	0.67470	0.14800	0.02670	0.97340	0.00250	0.00000	11.53380	0.12210	1.00000	7.89890	0.08360	1.00000	2771	hCG1997820.1	GNAI2	guanine nucleotide binding protein (G protein), alpha inhibiting activity polypeptide 2
0.42760	154632	0.09920	0.05260	0.94740	0.00090	0.00000	27.51650	0.05430	1.00000	23.47530	0.08300	1.00000	0.45110	0.11130	0.06570	0.93430	0.00270	0.00000	26.08340	0.07640	1.00000	20.85720	0.08100	1.00000	79701	hCG1810979.1	FLJ22222	null
0.42710	111356	0.06860	0.01090	0.98910	0.00000	0.00000	23.73440	0.04120	1.00000	20.25500	0.05480	1.00000	0.35810	0.13420	0.21580	0.78620	0.03330	0.00000	28.06530	0.09320	1.00000	23.93700	0.09650	1.00000	4792	hCG21175.2	NFKBIA	nuclear factor of kappa light polypeptide gene enhancer in B-cells inhibitor, alpha
0.42680	116222	0.13140	0.13150	0.86920	0.01540	0.00000	6.34800	0.10050	1.00000	5.41860	0.08460	1.00000	0.48830	0.17140	0.12100	0.88090	0.02120	0.00000	6.44450	0.10190	1.00000	5.02200	0.13780	1.00000	79991	hCG24138.3	OBFC1	oligonucleotide/oligosaccharide-binding fold containing 1
0.42650	160701	0.11870	0.08330	0.91670	0.00380	0.00000	11.66900	0.05570	1.00000	9.96300	0.10480	1.00000	0.51760	0.11550	0.02240	0.97760	0.00040	0.00000	12.49390	0.05600	1.00000	9.54060	0.10100	1.00000	11180	null	WDR6	WD repeat domain 6
0.42360	228513	0.16920	0.16920	0.83370	0.03140	0.00230	3.42780	0.07930	0.99770	2.93240	0.14950	1.00000	0.64410	0.23870	0.12770	0.88490	0.04570	0.00080	3.78440	0.19370	0.99990	2.64730	0.13950	0.99930	null	hCG1981348	null	null
0.42360	206427	0.15120	0.16990	0.83310	0.03180	0.00030	4.66680	0.11730	0.99970	3.99240	0.09540	1.00000	0.90170	0.19880	0.02330	0.97720	0.00440	0.00010	5.44500	0.16770	1.00000	3.18590	0.10680	0.99990	2997	hCG1749411.3	GYS1	glycogen synthase 1 (muscle)
0.42170	177547	0.08850	0.04810	0.95190	0.00060	0.00000	71.02130	0.06260	1.00000	60.83750	0.06260	1.00000	0.36820	0.15500	0.23240	0.77280	0.04980	0.00000	65.82330	0.10370	1.00000	55.74760	0.11520	1.00000	217	hCG2039620	ALDH2	aldehyde dehydrogenase 2 family (mitochondrial)
0.42140	106172	0.11020	0.10100	0.89910	0.00640	0.00010	5.37650	0.08980	0.99990	4.60670	0.06390	1.00000	0.36840	0.12440	0.19220	0.80890	0.02520	0.00000	4.61230	0.09970	1.00000	3.90570	0.07440	1.00000	738	hCG23369.3	C11orf2	chromosome 11 open reading frame2
0.42130	219582	0.10770	0.08470	0.91540	0.00360	0.00010	5.33390	0.07420	0.99990	4.57040	0.07810	1.00000	0.77690	0.13300	0.00180	0.99820	0.00000	0.00000	8.21190	0.08450	1.00000	5.23930	0.10270	1.00000	7378	hCG2009894	UPP1	uridine phosphorylase 1
0.42130	181718	0.14010	0.15690	0.84480	0.02460	0.00000	50.75420	0.11290	1.00000	43.48910	0.08290	1.00000	0.68090	0.21690	0.08770	0.91730	0.02480	0.00000	47.79470	0.17350	1.00000	32.59070	0.13020	1.00000	4814	hCG18015.3	NINJ1	ninjurin 1
0.42030	212758	0.10410	0.08280	0.91720	0.00330	0.00000	103.59930	0.07720	1.00000	88.83220	0.06980	1.00000	0.59590	0.18460	0.06810	0.93280	0.01090	0.00000	95.77870	0.11010	1.00000	69.27440	0.14820	1.00000	1508	hCG1990887	CTSB	cathepsin B
0.41980	101304	0.09550	0.05620	0.94380	0.00090	0.00000	17.16780	0.05820	1.00000	14.72560	0.07570	1.00000	0.43520	0.15590	0.14470	0.85690	0.02220	0.00000	16.16750	0.08770	1.00000	13.07170	0.12890	1.00000	201475	hCG37212.2	RAB12	RAB12, member RAS oncogene family
0.41720	184968	0.11380	0.09850	0.90160	0.00550	0.00020	4.75230	0.07550	0.99980	4.08360	0.08510	1.00000	0.53450	0.18190	0.09090	0.91030	0.01450	0.00030	3.99070	0.09110	1.00000	3.01180	0.15740	0.99970	84929	hCG30192.4	FIBCD1	fibrinogen C domain containing 1
0.41670	153244	0.09300	0.04560	0.95440	0.00040	0.00000	70.13900	0.04300	1.00000	60.29260	0.08250	1.00000	0.29450	0.08840	0.23860	0.76140	0.01060	0.00000	71.06740	0.06030	1.00000	63.34470	0.06460	1.00000	2876	null	GPX1	glutathione peroxidase 1
0.41670	191839	0.14560	0.14640	0.85460	0.01900	0.00000	18.31730	0.07880	1.00000	15.74530	0.12240	1.00000	0.57900	0.21890	0.12290	0.88390	0.03480	0.00000	18.16970	0.14570	1.00000	13.29640	0.16330	1.00000	375251	hCG1814199.2	LOC375251	null
0.41520	167847	0.11720	0.10650	0.89360	0.00680	0.00000	15.35650	0.07650	1.00000	13.21460	0.08880	1.00000	0.43630	0.07750	0.02130	0.97870	0.00010	0.00000	16.70800	0.05450	1.00000	13.49790	0.05510	1.00000	54985	hCG15629.4	HCFC1R1	host cell factor C1 regulator 1 (XPO1 dependent)
0.41440	236610	0.10230	0.07280	0.92720	0.00200	0.00000	12.19660	0.06040	1.00000	10.50080	0.08260	1.00000	0.70600	0.11210	0.00090	0.99910	0.00000	0.00000	12.63870	0.06770	1.00000	8.46960	0.08940	1.00000	null	hCG40893.2	null	null
0.41380	181845	0.10580	0.09310	0.90700	0.00430	0.00000	21.21580	0.07890	1.00000	18.27340	0.07050	1.00000	0.28270	0.09740	0.28680	0.71350	0.02210	0.00000	20.46980	0.06610	1.00000	18.39550	0.07150	1.00000	51451	hCG23037.4	LCMT1	leucine carboxyl methyltransferase 1
0.41100	115649	0.17630	0.19090	0.81350	0.04020	0.00000	16.64390	0.07620	1.00000	14.36360	0.15900	1.00000	0.60730	0.26100	0.11110	0.89510	0.03120	0.00010	15.82770	0.09050	1.00000	11.35760	0.24480	0.99990	11078	hCG41855.3	TRIOBP	TRIO and F-actin binding protein
0.41070	212027	0.13390	0.15790	0.84340	0.02240	0.00080	4.13390	0.10830	0.99920	3.56840	0.07880	1.00000	0.48820	0.15800	0.09670	0.90400	0.01200	0.00020	3.81140	0.08440	1.00000	2.97030	0.13360	0.99980	4668	hCG41542.3	NAGA	N-acetylgalactosaminidase, alpha-
0.40850	158887	0.08250	0.03960	0.96040	0.00020	0.00000	9.86330	0.04850	1.00000	8.52700	0.06670	1.00000	0.39130	0.14730	0.19030	0.81220	0.03270	0.00000	9.78950	0.09790	1.00000	8.15960	0.11000	1.00000	11000	hCG19279.3	SLC27A3	solute carrier family 27 (fatty acid transporter), member 3
0.40770	145726	0.15250	0.18270	0.82030	0.03420	0.00030	4.67840	0.10800	0.99970	4.04660	0.10760	1.00000	0.71440	0.26520	0.06680	0.93610	0.01640	0.00260	4.89700	0.10840	1.00000	3.26260	0.24200	0.99740	null	null	null	null
0.40650	104196	0.10220	0.10040	0.89960	0.00490	0.00000	305.88300	0.08460	1.00000	264.80441	0.05730	1.00000	0.35230	0.09800	0.13000	0.87000	0.00360	0.00000	314.25269	0.04030	1.00000	269.09131	0.08930	1.00000	5721	hCG2014424	PSME2	proteasome (prosome, macropain) activator subunit 2 (PA28 beta)
0.40590	155786	0.13580	0.13840	0.86210	0.01390	0.00000	6.09670	0.06680	1.00000	5.28000	0.11820	1.00000	0.44800	0.16620	0.16610	0.83830	0.03630	0.00000	6.76530	0.12530	1.00000	5.42140	0.10920	1.00000	8635	hCG15018.5	RNASET2	ribonuclease T2
0.40490	128190	0.09470	0.07290	0.92710	0.00160	0.00000	71.83730	0.06410	1.00000	62.25810	0.06970	1.00000	0.43950	0.16990	0.17100	0.83330	0.03690	0.00000	69.96400	0.11360	1.00000	56.39580	0.12640	1.00000	55837	hCG1774545.2	C14orf11	chromosome 14 open reading frame 11
0.40430	163948	0.10350	0.08400	0.91600	0.00260	0.00000	50.07810	0.05910	1.00000	43.41940	0.08500	1.00000	0.58460	0.15280	0.02530	0.97480	0.00120	0.00000	52.41570	0.05390	1.00000	38.20860	0.14300	1.00000	null	hCG1795094.1	null	null
0.40420	229904	0.09040	0.05800	0.94200	0.00070	0.00000	39.64080	0.05270	1.00000	34.37290	0.07340	1.00000	0.58020	0.24940	0.13660	0.87340	0.04350	0.00000	37.97740	0.13200	1.00000	27.76870	0.21160	1.00000	null	hCG1784848.2	null	null
0.40420	141679	0.16150	0.18030	0.82220	0.03160	0.00000	10.28450	0.07500	1.00000	8.91780	0.14300	1.00000	0.56290	0.16910	0.05510	0.94520	0.00560	0.00000	11.55970	0.07590	1.00000	8.55440	0.15110	1.00000	27175	hCG15670.4	TUBG2	tubulin, gamma 2
0.40380	223925	0.14910	0.18680	0.81640	0.03520	0.00000	34.09570	0.11320	1.00000	29.57250	0.09710	1.00000	0.45820	0.16700	0.12040	0.88060	0.01650	0.00000	30.80100	0.05650	1.00000	24.50820	0.15720	1.00000	441771	hCG2025556.1	LOC441771	null
0.40290	150697	0.09900	0.07550	0.92450	0.00170	0.00000	10.91450	0.05560	1.00000	9.47240	0.08190	1.00000	0.43240	0.10700	0.06820	0.93180	0.00230	0.00000	10.20060	0.06710	1.00000	8.26300	0.08330	1.00000	23268	hCG96396.3	DNMBP	dynamin binding protein
0.40240	123100	0.17330	0.19820	0.80630	0.04170	0.00130	3.72420	0.07780	0.99870	3.23320	0.15480	1.00000	0.40910	0.12630	0.13020	0.87020	0.01190	0.00000	4.23070	0.08170	1.00000	3.48300	0.09630	1.00000	64847	hCG29644.3	SPATA20	spermatogenesis associated 20
0.40170	141029	0.12520	0.12450	0.87570	0.00920	0.00000	70.56720	0.06240	1.00000	61.29170	0.10850	1.00000	0.55450	0.13700	0.03590	0.96410	0.00200	0.00000	67.09060	0.08160	1.00000	49.93700	0.11000	1.00000	1975	hCG2014609	EIF4B	eukaryotic translation initiation factor 4B
0.40110	168210	0.10230	0.08520	0.91480	0.00250	0.00000	13.18180	0.05890	1.00000	11.45410	0.08360	1.00000	0.32750	0.10910	0.22130	0.77920	0.02070	0.00000	14.75040	0.08050	1.00000	12.85030	0.07360	1.00000	63892	hCG16399.3	THADA	thyroid adenoma associated
0.40020	236423	0.08460	0.06070	0.93930	0.00070	0.00000	185.74730	0.06310	1.00000	161.50259	0.05640	1.00000	0.36360	0.08480	0.10600	0.89400	0.00220	0.00000	197.12860	0.06650	1.00000	167.48190	0.05260	1.00000	441481	hCG1734267.2	LOC441481	null
0.39940	199586	0.09990	0.09750	0.90250	0.00390	0.00000	17.10540	0.07670	1.00000	14.88090	0.06400	1.00000	0.43560	0.14260	0.10660	0.89360	0.00920	0.00000	17.42350	0.04920	1.00000	14.08250	0.13380	1.00000	481	hCG37798.3	ATP1B1	ATPase, Na+/K+ transporting, beta 1 polypeptide
0.39940	203834	0.15880	0.18440	0.81820	0.03230	0.00060	4.16220	0.07840	0.99940	3.62110	0.13810	1.00000	0.34490	0.14590	0.24880	0.75520	0.04790	0.00000	3.90290	0.09050	1.00000	3.35940	0.11440	1.00000	63874	hCG41981.2	ABHD4	abhydrolase domain containing 4
0.39860	206142	0.10550	0.09180	0.90820	0.00310	0.00000	7.65560	0.05650	1.00000	6.66390	0.08910	1.00000	0.49320	0.14800	0.07140	0.92870	0.00580	0.00000	8.17190	0.06520	1.00000	6.34660	0.13290	1.00000	284106	hCG31406.3	LOC284106	null
0.39630	164558	0.14090	0.16280	0.83820	0.02080	0.00050	4.27290	0.07600	0.99950	3.72530	0.11860	1.00000	0.70240	0.22860	0.05830	0.94340	0.01240	0.00090	4.50440	0.12490	1.00000	3.02610	0.19150	0.99910	8623	hCG2042716.1	ASMTL	acetylserotonin O-methyltransferase-like
0.39550	171438	0.18210	0.21220	0.79370	0.04850	0.00000	28.99640	0.06350	1.00000	25.29400	0.17070	1.00000	0.51310	0.14990	0.07710	0.92330	0.00840	0.00000	31.66790	0.09560	1.00000	24.25760	0.11540	1.00000	374395	hCG2016619	LOC374395	null
0.39260	175040	0.08260	0.05300	0.94700	0.00040	0.00000	224.43089	0.04870	1.00000	196.17630	0.06670	1.00000	0.28520	0.11510	0.31770	0.68450	0.04870	0.00000	225.18179	0.09250	1.00000	202.00510	0.06850	1.00000	516	hCG27507.3	ATP5G1	ATP synthase, H+ transporting, mitochondrial F0 complex, subunit c (subunit 9), isoform 1
0.39200	165073	0.10010	0.09530	0.90470	0.00300	0.00000	18.54560	0.06350	1.00000	16.21760	0.07740	1.00000	0.56080	0.09590	0.00870	0.99130	0.00010	0.00000	19.96140	0.07470	1.00000	14.79310	0.06020	1.00000	84231	hCG41031.3	TRAF7	TNF receptor-associated factor 7
0.39040	175097	0.10240	0.10560	0.89450	0.00420	0.00000	17.49130	0.06910	1.00000	15.31250	0.07560	1.00000	0.35040	0.08590	0.12940	0.87060	0.00340	0.00000	18.10670	0.06820	1.00000	15.52550	0.05220	1.00000	8165	hCG33378.3	AKAP1	A kinase (PRKA) anchor protein 1
0.38920	126079	0.08100	0.04710	0.95290	0.00020	0.00000	304.18799	0.03930	1.00000	266.51410	0.07080	1.00000	0.42500	0.15030	0.14630	0.85500	0.02070	0.00000	299.07010	0.08390	1.00000	243.50470	0.12470	1.00000	1153	hCG21575.2	CIRBP	cold inducible RNA binding protein
0.38760	141956	0.09000	0.08620	0.91380	0.00190	0.00000	35.91180	0.06730	1.00000	31.49830	0.05980	1.00000	0.39930	0.12180	0.13820	0.86220	0.01260	0.00000	37.72110	0.08580	1.00000	31.26650	0.08640	1.00000	84747	hCG27366.3	MGC5139	null
0.38710	105130	0.14490	0.18970	0.81240	0.03090	0.06700	1.85280	0.09300	0.93400	1.62570	0.11110	0.99890	0.57160	0.18030	0.08470	0.91690	0.01530	0.03000	2.18330	0.12200	0.99930	1.60590	0.13280	0.97070	29785	hCG22316.4	CYP2S1	cytochrome P450, family 2, subfamily S, polypeptide 1
0.38530	216444	0.13950	0.19300	0.80930	0.03200	0.00020	5.07930	0.10560	0.99980	4.46210	0.09110	1.00000	0.62660	0.15220	0.02480	0.97520	0.00160	0.00000	5.08710	0.08850	1.00000	3.60180	0.12380	1.00000	1955	hCG28560.3	EGFL5	EGF-like-domain, multiple 5
0.38340	208190	0.12520	0.14520	0.85500	0.01160	0.00000	15.88090	0.05720	1.00000	13.96960	0.11140	1.00000	0.46510	0.15800	0.10790	0.89280	0.01310	0.00000	15.99450	0.06880	1.00000	12.66630	0.14220	1.00000	307	hCG39482.3	ANXA4	annexin A4
0.38290	126484	0.10990	0.11890	0.88120	0.00550	0.00000	7.68760	0.05650	1.00000	6.76490	0.09430	1.00000	0.44970	0.14350	0.10770	0.89270	0.01110	0.00000	7.89970	0.07600	1.00000	6.32320	0.12170	1.00000	5095	hCG1811327.1	PCCA	propionyl Coenzyme A carboxylase, alpha polypeptide
0.38280	164088	0.08460	0.06140	0.93860	0.00040	0.00000	19.68130	0.04160	1.00000	17.32040	0.07370	1.00000	0.55450	0.14560	0.05330	0.94680	0.00490	0.00000	21.33920	0.10080	1.00000	15.88300	0.10500	1.00000	4088	hCG23972.3	SMAD3	SMAD, mothers against DPP homolog 3 (Drosophila)
0.37960	116205	0.15610	0.20270	0.80000	0.03540	0.00000	8.51610	0.06970	1.00000	7.51100	0.13970	1.00000	0.46080	0.15050	0.13690	0.86520	0.02380	0.00000	8.28950	0.12250	1.00000	6.58420	0.08750	1.00000	2067	hCG20728.3	ERCC1	excision repair cross-complementing rodent repair deficiency, complementation group 1 (includes overlapping antisense sequence)
0.37930	166928	0.13570	0.20120	0.80130	0.03430	0.00000	32.66000	0.11320	1.00000	28.81210	0.07480	1.00000	0.50090	0.10890	0.03110	0.96890	0.00070	0.00000	36.61670	0.07200	1.00000	28.28640	0.08170	1.00000	11188	null	NISCH	nischarin
0.37520	115807	0.12450	0.18000	0.82090	0.02190	0.00000	37.53550	0.09550	1.00000	33.20730	0.07980	1.00000	0.31570	0.10480	0.23970	0.76080	0.02280	0.00000	34.52940	0.08530	1.00000	30.32790	0.06090	1.00000	1892	hCG18928.2	ECHS1	enoyl Coenzyme A hydratase, short chain, 1, mitochondrial
0.37400	231425	0.12230	0.16910	0.83150	0.01710	0.00000	8.21760	0.08200	1.00000	7.27610	0.09080	1.00000	0.38740	0.15020	0.18390	0.81780	0.02790	0.00000	7.36410	0.06900	1.00000	6.15440	0.13340	1.00000	391241	hCG1644187.3	LOC391241	null
0.37360	104163	0.15770	0.21170	0.79130	0.03830	0.00010	5.38940	0.06630	0.99990	4.77310	0.14310	1.00000	0.51050	0.19720	0.14790	0.85880	0.03920	0.00000	4.63440	0.13690	1.00000	3.55640	0.14200	1.00000	119749	null	OR4C46	olfactory receptor, family 4, subfamily C, member 46
0.37230	120648	0.14240	0.20940	0.79330	0.03620	0.00030	4.66910	0.09860	0.99970	4.13890	0.10280	1.00000	0.38600	0.14310	0.18990	0.81220	0.03060	0.00000	4.91540	0.09480	1.00000	4.11190	0.10720	1.00000	27152	hCG37717.3	PDZK6	PDZ domain containing 6
0.37110	157543	0.09370	0.09770	0.90230	0.00190	0.00000	59.36520	0.04770	1.00000	52.66860	0.08070	1.00000	0.49880	0.12640	0.05500	0.94510	0.00320	0.00000	59.74750	0.08320	1.00000	46.22210	0.09510	1.00000	79085	hCG2004862|hCG1820652.1|hCG23057.3	SLC25A23	solute carrier family 25 (mitochondrial carrier; phosphate carrier), member 23
0.37070	184060	0.10360	0.12350	0.87660	0.00480	0.00000	13.63440	0.05590	1.00000	12.10010	0.08720	1.00000	0.67870	0.12560	0.00800	0.99200	0.00020	0.00000	16.51470	0.09370	1.00000	11.27840	0.08370	1.00000	5524	hCG30599.4	PPP2R4	protein phosphatase 2A, regulatory subunit B' (PR 53)
0.37050	175796	0.09310	0.10780	0.89220	0.00280	0.00000	24.22540	0.06140	1.00000	21.50120	0.07000	1.00000	0.43890	0.15400	0.13920	0.86220	0.02060	0.00000	25.69220	0.08900	1.00000	20.71820	0.12570	1.00000	374882	hCG2002502	UNQ501	null
0.37050	100206	0.09690	0.10890	0.89110	0.00290	0.00000	43.18860	0.05320	1.00000	38.33390	0.08100	1.00000	0.47900	0.14750	0.08520	0.91510	0.00800	0.00000	44.06630	0.07250	1.00000	34.56140	0.12840	1.00000	1975	null	EIF4B	eukaryotic translation initiation factor 4B
0.36970	179141	0.14000	0.19760	0.80390	0.02840	0.00000	10.41000	0.07640	1.00000	9.24490	0.11730	1.00000	0.49310	0.14680	0.08850	0.91200	0.01000	0.00000	10.75910	0.09660	1.00000	8.35650	0.11050	1.00000	51763	hCG1775960.2	SKIP	null
0.36880	130427	0.12620	0.20040	0.80120	0.02950	0.00000	11.45520	0.10860	1.00000	10.17960	0.06420	1.00000	0.22690	0.08660	0.42490	0.57550	0.03580	0.00000	11.74090	0.06240	1.00000	10.96710	0.06000	1.00000	283871	hCG41030.2	LOC283871	null
0.36400	173650	0.08680	0.09580	0.90420	0.00140	0.00000	9.96620	0.05130	1.00000	8.88540	0.07000	1.00000	0.33850	0.10560	0.18720	0.81300	0.01250	0.00000	12.05660	0.06830	1.00000	10.42320	0.08050	1.00000	171023	hCG38816.3	ASXL1	additional sex combs like 1 (Drosophila)
0.36130	109673	0.09180	0.11660	0.88340	0.00300	0.00000	7.66140	0.05950	1.00000	6.84340	0.06990	1.00000	0.41590	0.13590	0.15040	0.85070	0.02040	0.00000	8.33110	0.10270	1.00000	6.82650	0.08900	1.00000	84304	hCG2039175	NUDT22	nudix (nucleoside diphosphate linked moiety X)-type motif 22
0.35950	193936	0.15710	0.22830	0.77510	0.04200	0.00000	9.73040	0.05770	1.00000	8.70270	0.14610	1.00000	0.54580	0.17920	0.11290	0.89060	0.02520	0.00000	9.05320	0.14290	1.00000	6.77950	0.10810	1.00000	57617	hCG38959.2	VPS18	vacuolar protein sorting protein 18
0.35720	166559	0.13110	0.21640	0.78550	0.03320	0.00000	12.97210	0.09880	1.00000	11.62040	0.08610	1.00000	0.60660	0.15140	0.03530	0.96480	0.00290	0.00000	12.27240	0.09900	1.00000	8.81070	0.11450	1.00000	11007	hCG23282.2	DIPA	null
0.35690	221732	0.12840	0.19330	0.80740	0.02130	0.00000	29.07030	0.06460	1.00000	26.04570	0.11100	1.00000	0.73720	0.13460	0.00120	0.99880	0.00000	0.00000	28.92880	0.05980	1.00000	18.97190	0.12060	1.00000	3785	hCG23426.3	KCNQ2	potassium voltage-gated channel, KQT-like subfamily, member 2
0.35410	134780	0.12710	0.20160	0.79930	0.02390	0.00000	18.55230	0.07530	1.00000	16.65530	0.10240	1.00000	0.48560	0.09980	0.02840	0.97160	0.00050	0.00000	18.18230	0.06920	1.00000	14.19600	0.07190	1.00000	2647	hCG20744.3	BLOC1S1	biogenesis of lysosome-related organelles complex-1, subunit 1
0.35360	103350	0.12500	0.19800	0.80280	0.02210	0.00000	42.61940	0.07340	1.00000	38.27350	0.10120	1.00000	0.57130	0.18010	0.06970	0.93100	0.01000	0.00000	49.84820	0.09610	1.00000	36.67360	0.15230	1.00000	51181	hCG40598.3	DCXR	dicarbonyl/L-xylulose reductase
0.35230	206579	0.14610	0.24020	0.76370	0.04630	0.00000	11.63630	0.09500	1.00000	10.45950	0.11100	1.00000	0.53980	0.15590	0.08500	0.91600	0.01280	0.00000	10.86410	0.12380	1.00000	8.16940	0.09470	1.00000	3514	null	IGKC	immunoglobulin kappa constant
0.35210	201829	0.06550	0.05600	0.94400	0.00010	0.00000	384.53989	0.04040	1.00000	345.68149	0.05160	1.00000	0.32740	0.14540	0.25970	0.74300	0.04350	0.00000	347.28131	0.04210	1.00000	302.55771	0.13920	1.00000	2512	hCG39405.3	FTL	ferritin, light polypeptide
0.35150	107266	0.10410	0.14630	0.85380	0.00590	0.00000	15.06170	0.04360	1.00000	13.54540	0.09450	1.00000	0.23440	0.09810	0.40960	0.59110	0.04340	0.00000	16.16810	0.05080	1.00000	15.02430	0.08390	1.00000	9489	hCG1642326.3	PGS1	phosphatidylglycerophosphate synthase 1
0.35100	162415	0.13780	0.23410	0.76890	0.04110	0.00000	8.02400	0.09890	1.00000	7.21890	0.09600	1.00000	0.56800	0.11470	0.01670	0.98330	0.00040	0.00000	8.48150	0.07900	1.00000	6.25420	0.08310	1.00000	2817	hCG20534.3	GPC1	glypican 1
0.35040	198473	0.12870	0.22820	0.77420	0.03690	0.00000	56.39860	0.10630	1.00000	50.75960	0.07260	1.00000	0.57520	0.12900	0.02410	0.97590	0.00100	0.00000	54.38790	0.08280	1.00000	39.90530	0.09890	1.00000	3135	null	HLA-G	HLA-G histocompatibility antigen, class I, G
0.34930	151858	0.12370	0.19610	0.80450	0.01960	0.00000	21.61350	0.06120	1.00000	19.46720	0.10750	1.00000	0.50040	0.09550	0.01340	0.98660	0.00010	0.00000	23.77680	0.05420	1.00000	18.37450	0.07860	1.00000	64852	hCG2020153.2	RBM21	RNA binding motif protein 21
0.34810	219934	0.09480	0.15720	0.84280	0.00740	0.00000	31.62850	0.07570	1.00000	28.51120	0.05710	1.00000	0.28450	0.07010	0.21090	0.78910	0.00240	0.00000	34.30570	0.04640	1.00000	30.79040	0.05250	1.00000	54470	hCG1783310.3	ARMCX6	armadillo repeat containing, X-linked 6
0.34800	142989	0.10360	0.18190	0.81840	0.01390	0.00000	18.77850	0.08630	1.00000	16.92900	0.05740	1.00000	0.44200	0.15400	0.15740	0.84550	0.02990	0.00000	17.24420	0.12200	1.00000	13.87620	0.09390	1.00000	399473	hCG1647763.2	SPRED3	sprouty-related, EVH1 domain containing 3
0.34790	155915	0.14450	0.24870	0.75580	0.04990	0.00000	6.39180	0.10290	1.00000	5.76290	0.10150	1.00000	0.55520	0.18660	0.08870	0.91280	0.01550	0.00000	6.59670	0.10390	1.00000	4.90780	0.15500	1.00000	10347	hCG1811456.1	ABCA7	ATP-binding cassette, sub-family A (ABC1), member 7
0.34420	142757	0.12200	0.20880	0.79190	0.02300	0.00010	5.38370	0.07390	0.99990	4.86650	0.09710	1.00000	0.43670	0.17140	0.18820	0.81870	0.04720	0.00000	4.79820	0.13560	1.00000	3.87520	0.10480	1.00000	2584	hCG27540.3	GALK1	galactokinase 1
0.34360	127546	0.13580	0.23470	0.76750	0.03720	0.00000	106.04350	0.08370	1.00000	95.89050	0.10690	1.00000	0.41270	0.11540	0.12770	0.87260	0.01180	0.00000	114.48880	0.10220	1.00000	94.01970	0.05370	1.00000	5721	hCG2014424	PSME2	proteasome (prosome, macropain) activator subunit 2 (PA28 beta)
0.33840	178312	0.09600	0.17630	0.82380	0.00950	0.00000	70.56310	0.07630	1.00000	64.03790	0.05830	1.00000	0.37580	0.06960	0.04000	0.96000	0.00010	0.00000	73.98740	0.04070	1.00000	62.33090	0.05650	1.00000	null	hCG2040185	null	null
0.33700	221686	0.11270	0.21490	0.78570	0.02250	0.00000	25.75710	0.08730	1.00000	23.39760	0.07130	1.00000	0.36390	0.15100	0.22040	0.78250	0.03910	0.00000	24.59960	0.07550	1.00000	20.89600	0.13080	1.00000	3204	hCG1640328.4	HOXA7	homeobox A7
0.33700	200143	0.11700	0.22330	0.77770	0.02660	0.00000	38.76850	0.09020	1.00000	35.21940	0.07450	1.00000	0.50750	0.16690	0.09400	0.90680	0.01310	0.00000	37.21760	0.08890	1.00000	28.61920	0.14130	1.00000	5792	hCG25208.2	PTPRF	protein tyrosine phosphatase, receptor type, F
0.33500	119143	0.11500	0.21500	0.78560	0.02160	0.00000	221.50391	0.07670	1.00000	201.50211	0.08570	1.00000	0.46140	0.15230	0.09330	0.90700	0.00850	0.00000	228.83920	0.04340	1.00000	181.69060	0.14600	1.00000	3159	hCG1999664	HMGA1	high mobility group AT-hook 1
0.33490	103225	0.09640	0.18300	0.81710	0.01030	0.00000	114.50760	0.07620	1.00000	104.17340	0.05900	1.00000	0.41750	0.08310	0.03650	0.96350	0.00020	0.00000	122.76780	0.05220	1.00000	100.48410	0.06460	1.00000	2519	hCG18100.3	FUCA2	fucosidase, alpha-L- 2, plasma
0.33460	192343	0.07760	0.12360	0.87640	0.00150	0.00000	20.83830	0.05390	1.00000	18.96090	0.05580	1.00000	0.34210	0.13380	0.23860	0.76380	0.03880	0.00000	18.65110	0.09160	1.00000	16.08430	0.09750	1.00000	23588	hCG2013571	KLHDC2	kelch domain containing 2
0.33430	163884	0.12990	0.23120	0.77000	0.02950	0.00000	17.04230	0.06110	1.00000	15.51040	0.11460	1.00000	0.40560	0.15160	0.17990	0.82270	0.03190	0.00000	15.99680	0.10100	1.00000	13.20110	0.11300	1.00000	64963	hCG27870.2	MRPS11	mitochondrial ribosomal protein S11
0.33420	194782	0.13900	0.25010	0.75250	0.04150	0.00000	11.11940	0.07460	1.00000	10.12110	0.11730	1.00000	0.43160	0.10770	0.08290	0.91720	0.00400	0.00000	11.50060	0.08370	1.00000	9.32160	0.06780	1.00000	8263	hCG1744056.1	F8A1	coagulation factor VIII-associated (intronic transcript) 1
0.33420	220532	0.13280	0.24300	0.75890	0.03670	0.00000	6.66620	0.07760	1.00000	6.06740	0.10780	1.00000	0.44500	0.14130	0.14320	0.85870	0.02360	0.00000	6.98090	0.12430	1.00000	5.60580	0.06720	1.00000	5590	hCG24595.3	PRKCZ	protein kinase C, zeta
0.33250	212759	0.08140	0.12630	0.87370	0.00150	0.00000	429.83890	0.04160	1.00000	391.69849	0.07000	1.00000	0.32500	0.09820	0.19780	0.80230	0.01120	0.00000	433.08081	0.06760	1.00000	377.93280	0.07120	1.00000	2821	hCG25605.3	GPI	glucose phosphate isomerase
0.32920	208748	0.11650	0.21210	0.78820	0.01770	0.00000	22.08620	0.04680	1.00000	20.17270	0.10670	1.00000	0.44330	0.14810	0.12670	0.87420	0.01650	0.00000	22.80750	0.08750	1.00000	18.33680	0.11950	1.00000	9918	hCG24315.2	CNAP1	null
0.31930	235445	0.12460	0.25520	0.74620	0.03410	0.00010	5.74710	0.07250	0.99990	5.28540	0.10130	1.00000	0.64040	0.15160	0.02490	0.97520	0.00170	0.00000	7.12310	0.09760	1.00000	4.99560	0.11600	1.00000	66005	hCG31621.4	CHID1	chitinase domain containing 1
0.31500	128405	0.13100	0.26580	0.73590	0.03800	0.00000	656.37482	0.05650	1.00000	605.42603	0.11820	1.00000	0.41020	0.15850	0.16000	0.84140	0.02320	0.00000	671.79327	0.05290	1.00000	552.65167	0.14940	1.00000	441019	hCG40931.2	LOC441019	null
0.31470	216480	0.08360	0.18730	0.81270	0.00580	0.00000	48.01070	0.06550	1.00000	44.29420	0.05190	1.00000	0.22510	0.07530	0.41650	0.58350	0.01590	0.00000	42.54100	0.03740	1.00000	39.78580	0.06540	1.00000	8566	hCG401289.3	PDXK	pyridoxal (pyridoxine, vitamin B6) kinase
0.31450	143766	0.07470	0.15490	0.84510	0.00190	0.00000	85.12610	0.05280	1.00000	78.54820	0.05280	1.00000	0.48490	0.12630	0.05170	0.94840	0.00230	0.00000	92.98540	0.06340	1.00000	72.63290	0.10920	1.00000	null	hCG2043318	null	null
0.31220	175816	0.10720	0.24200	0.75840	0.02180	0.00020	5.00540	0.07240	0.99980	4.62600	0.07900	1.00000	0.30700	0.11540	0.26840	0.73270	0.03300	0.00000	4.81030	0.07920	1.00000	4.25050	0.08390	1.00000	55599	hCG2044817|hCG2044816	RNPC3	RNA-binding region (RNP1, RRM) containing 3
0.30880	161729	0.10600	0.23800	0.76230	0.01800	0.00000	9.25260	0.05640	1.00000	8.57110	0.08980	1.00000	0.36410	0.14120	0.21260	0.78960	0.03430	0.00000	10.28580	0.08670	1.00000	8.73620	0.11140	1.00000	11120	hCG17991.2	BTN2A1	butyrophilin, subfamily 2, member A1
0.30700	210225	0.12510	0.28470	0.71770	0.04520	0.00000	106.68350	0.08650	1.00000	98.94700	0.09040	1.00000	0.66380	0.15600	0.01140	0.98860	0.00040	0.00000	105.47150	0.06460	1.00000	72.77940	0.14200	1.00000	26227	hCG37613.3	PHGDH	phosphoglycerate dehydrogenase
0.30420	216786	0.10850	0.27250	0.72860	0.03330	0.00000	10.86190	0.09360	1.00000	10.09410	0.05490	1.00000	0.38330	0.08520	0.07380	0.92620	0.00090	0.00000	11.54470	0.05720	1.00000	9.67580	0.06320	1.00000	53635	hCG2039824.1	PTOV1	prostate tumor overexpressed gene 1
0.30160	152811	0.12940	0.28890	0.71310	0.04300	0.00000	16.23780	0.05560	1.00000	15.11750	0.11680	1.00000	0.51180	0.18230	0.10910	0.89270	0.01930	0.00000	15.85900	0.09410	1.00000	12.15900	0.15610	1.00000	284433	hCG1779702.2	OR10H5	olfactory receptor, family 10, subfamily H, member 5
0.30150	135234	0.12540	0.29440	0.70820	0.04760	0.00000	108.49540	0.08420	1.00000	101.01720	0.09290	1.00000	0.48740	0.07930	0.00780	0.99220	0.00000	0.00000	119.93320	0.05440	1.00000	93.51750	0.05770	1.00000	1396	hCG2029376	CRIP1	cysteine-rich protein 1 (intestinal)
0.29950	125148	0.11520	0.27880	0.72220	0.03330	0.00000	8.52000	0.07020	1.00000	7.94350	0.09140	1.00000	0.33210	0.10500	0.19770	0.80240	0.01370	0.00000	9.02900	0.06830	1.00000	7.84080	0.07980	1.00000	84904	hCG1748318.3	C9orf100	chromosome 9 open reading frame 100
0.29680	134862	0.06560	0.15950	0.84050	0.00070	0.00000	68.04070	0.04110	1.00000	63.55760	0.05110	1.00000	0.35820	0.15340	0.23910	0.76560	0.04910	0.00000	69.60230	0.09270	1.00000	59.35790	0.12220	1.00000	339229	hCG1644378.4	LOC339229	null
0.29460	155792	0.08380	0.22150	0.77860	0.00640	0.00000	12.21050	0.05010	1.00000	11.42330	0.06720	1.00000	0.40460	0.08100	0.04990	0.95010	0.00040	0.00000	12.93430	0.06130	1.00000	10.68170	0.05300	1.00000	4357	hCG41447.3	MPST	mercaptopyruvate sulfurtransferase
0.28670	129934	0.09270	0.26070	0.73940	0.01340	0.00010	4.96520	0.05100	0.99990	4.67060	0.07740	1.00000	0.41910	0.16010	0.16780	0.83460	0.02940	0.00000	5.33560	0.08890	1.00000	4.36220	0.13310	1.00000	90324	hCG22322.3	MGC20255	null
0.28160	139242	0.06550	0.20030	0.79970	0.00120	0.00000	34.33840	0.03990	1.00000	32.41570	0.05190	1.00000	0.28990	0.08200	0.23940	0.76060	0.00860	0.00000	35.49970	0.06370	1.00000	31.74350	0.05160	1.00000	6992	hCG23774.4	PPP1R11	protein phosphatase 1, regulatory (inhibitor) subunit 11
0.27800	146815	0.08620	0.27420	0.72580	0.01260	0.00000	52.20700	0.05770	1.00000	49.40530	0.06410	1.00000	0.47870	0.11580	0.04180	0.95820	0.00120	0.00000	52.93440	0.05930	1.00000	41.52520	0.09950	1.00000	5721	hCG37093.2	PSME2	proteasome (prosome, macropain) activator subunit 2 (PA28 beta)
0.27650	221463	0.10240	0.30860	0.69190	0.02920	0.00000	15.92820	0.06500	1.00000	15.08900	0.07910	1.00000	0.64790	0.14540	0.03390	0.96630	0.00340	0.00000	14.63210	0.12520	1.00000	10.20820	0.07390	1.00000	340706	null	VWA2	von Willebrand factor A domain containing 2
0.27410	201125	0.10380	0.31810	0.68260	0.03310	0.00000	15.25190	0.06890	1.00000	14.47290	0.07770	1.00000	0.34790	0.09670	0.14820	0.85180	0.00570	0.00000	15.87270	0.06040	1.00000	13.63340	0.07550	1.00000	29803	hCG1990708	REPIN1	replication initiator 1
0.27000	224598	0.08850	0.29790	0.70220	0.01570	0.00000	6.27090	0.05360	1.00000	5.96760	0.07040	1.00000	0.37430	0.14820	0.19250	0.80900	0.02750	0.00000	5.99350	0.05230	1.00000	5.05470	0.13870	1.00000	493829	hCG2042789	LOC493829	null
0.26730	120662	0.06610	0.24980	0.75020	0.00240	0.00000	12.45200	0.04260	1.00000	11.87180	0.05060	1.00000	0.32380	0.13610	0.26070	0.74170	0.04140	0.00000	12.69420	0.06680	1.00000	11.08680	0.11860	1.00000	6988	hCG20132.2	TCTA	T-cell leukemia translocation altered gene
0.26670	208402	0.11170	0.34260	0.65870	0.04380	0.00000	7.75740	0.06090	1.00000	7.39890	0.09360	1.00000	0.23490	0.09790	0.41130	0.58970	0.04890	0.00000	8.48880	0.06880	1.00000	7.88550	0.06960	1.00000	4216	hCG33419.3	MAP3K4	mitogen-activated protein kinase kinase kinase 4
0.26280	148396	0.09330	0.32640	0.67390	0.02340	0.00000	96.96630	0.05610	1.00000	92.73310	0.07460	1.00000	0.41050	0.12460	0.14450	0.85630	0.01690	0.00000	113.73330	0.10540	1.00000	93.54390	0.06650	1.00000	79101	hCG20935.3	JOSD3	Josephin domain containing 3
0.25930	236503	0.08030	0.30810	0.69190	0.01010	0.00000	92.36220	0.04110	1.00000	88.54830	0.06900	1.00000	0.31550	0.11410	0.25620	0.74490	0.03190	0.00000	96.28200	0.08920	1.00000	84.58010	0.07120	1.00000	null	hCG1643885.4	null	null
0.25540	193676	0.10660	0.36300	0.63800	0.04280	0.00020	4.70500	0.05610	0.99980	4.52300	0.09060	1.00000	0.51870	0.17690	0.12640	0.87740	0.02840	0.00000	4.64500	0.13890	1.00000	3.54420	0.10950	1.00000	2970|2969	null	GTF2IP1|GTF2I	general transcription factor II, i, pseudogene 1|general transcription factor II, i
0.25320	141167	0.08210	0.33280	0.66720	0.01420	0.00000	31.22470	0.04670	1.00000	30.06220	0.06750	1.00000	0.23340	0.09770	0.41530	0.58570	0.04960	0.00000	29.70360	0.06860	1.00000	27.62160	0.06950	1.00000	56941	hCG19943.2	C3orf37	chromosome 3 open reading frame 37
0.25270	144446	0.10630	0.37350	0.62790	0.04970	0.00000	42.55950	0.07250	1.00000	40.98790	0.07770	1.00000	0.29920	0.12640	0.29070	0.71120	0.04190	0.00000	41.61260	0.05900	1.00000	36.96920	0.11180	1.00000	9099	hCG2043022.1	USP2	ubiquitin specific peptidase 2
0.24340	171006	0.07970	0.35860	0.64140	0.01420	0.00000	56.80560	0.04100	1.00000	55.06290	0.06840	1.00000	0.37800	0.09340	0.08330	0.91670	0.00130	0.00000	56.96280	0.04040	1.00000	47.91630	0.08420	1.00000	5660	hCG1787837.3	PSAP	prosaposin (variant Gaucher disease and variant metachromatic leukodystrophy)
0.23390	179919	0.09340	0.41180	0.58890	0.04540	0.00000	10.35670	0.07430	1.00000	10.10520	0.05660	1.00000	0.40640	0.10640	0.09570	0.90440	0.00410	0.00000	11.00530	0.07150	1.00000	9.07700	0.07880	1.00000	51117	hCG2021742.1	COQ4	coenzyme Q4 homolog (yeast)
0.22750	180868	0.07500	0.41010	0.59000	0.01720	0.00000	493.73550	0.04880	1.00000	483.90109	0.05700	1.00000	0.45070	0.10210	0.03600	0.96400	0.00050	0.00000	500.62091	0.04580	1.00000	400.43100	0.09120	1.00000	null	hCG1986254.1	null	null
0.22680	150921	0.07670	0.41330	0.58680	0.01840	0.00000	23.30650	0.04540	1.00000	22.85260	0.06180	1.00000	0.25140	0.09410	0.35510	0.64510	0.02610	0.00000	25.86860	0.04240	1.00000	23.75720	0.08400	1.00000	5425	hCG1745196.2	POLD2	polymerase (DNA directed), delta 2, regulatory subunit 50kDa
0.22220	226343	0.09180	0.44130	0.55930	0.04380	0.00000	235.64101	0.05440	1.00000	231.79311	0.07400	1.00000	0.66740	0.09120	0.00080	0.99920	0.00000	0.00000	237.13760	0.07280	1.00000	163.21680	0.05500	1.00000	null	null	null	null
0.21450	180252	0.07960	0.45870	0.54140	0.02750	0.00000	143.94971	0.04310	1.00000	142.35629	0.06690	1.00000	0.39680	0.13040	0.13080	0.86940	0.01010	0.00000	137.54491	0.04590	1.00000	114.20090	0.12210	1.00000	null	hCG1784270.2	null	null
0.20710	160834	0.08740	0.48620	0.51420	0.04620	0.00000	9.68020	0.04820	1.00000	9.62230	0.07290	1.00000	0.45910	0.10790	0.06430	0.93570	0.00290	0.00000	12.33920	0.08750	1.00000	9.81220	0.06310	1.00000	11129	hCG22138.2	SFRS16	splicing factor, arginine/serine-rich 16 (suppressor-of-white-apricot homolog, Drosophila)
0.16620	165338	0.06500	0.65170	0.34840	0.03740	0.00000	169.50990	0.04260	1.00000	173.34399	0.04910	1.00000	0.47740	0.07340	0.00550	0.99450	0.00000	0.00000	194.32700	0.04920	1.00000	152.58850	0.05450	1.00000	3727	hCG2001475	JUND	jun D proto-oncogene
-0.15330	130443	0.06220	0.70610	0.29390	0.04550	0.00000	174.52049	0.04070	1.00000	222.70320	0.04710	1.00000	-0.25330	0.09430	0.36520	0.63560	0.04040	0.00000	170.94299	0.03670	1.00000	222.72791	0.08690	1.00000	3094	hCG23479.2	HINT1	histidine triad nucleotide binding protein 1
-0.19390	147109	0.07570	0.53220	0.46800	0.03820	0.00000	90.80920	0.05410	1.00000	119.18940	0.05290	1.00000	-0.30710	0.10940	0.26790	0.73320	0.03270	0.00000	92.61570	0.05690	1.00000	125.26520	0.09340	1.00000	51406	hCG37417.2	NOL7	nucleolar protein 7, 27kDa
-0.19600	158091	0.07870	0.52330	0.47700	0.04480	0.00000	36.06170	0.04980	1.00000	47.40090	0.06090	1.00000	-0.34360	0.08160	0.12890	0.87110	0.00260	0.00000	37.28450	0.04850	1.00000	51.71990	0.06560	1.00000	55829	hCG28037.4	SELS	null
-0.19770	171567	0.08360	0.51700	0.48340	0.04910	0.00000	82.05230	0.06450	1.00000	107.97710	0.05320	1.00000	-0.25940	0.09860	0.35430	0.64670	0.04200	0.00000	82.99260	0.04640	1.00000	108.59880	0.08700	1.00000	440574	hCG2040001	C1orf151	chromosome 1 open reading frame 151
-0.20080	118520	0.08140	0.50650	0.49390	0.04830	0.00000	15.54850	0.04580	1.00000	20.50580	0.06730	1.00000	-0.40750	0.09630	0.06490	0.93510	0.00110	0.00000	15.13060	0.08030	1.00000	21.93900	0.05320	1.00000	55131	hCG33003.3	RBM28	RNA binding motif protein 28
-0.20750	151511	0.08270	0.48500	0.51550	0.04650	0.00000	130.81059	0.04410	1.00000	173.31680	0.07000	1.00000	-0.27030	0.09470	0.31630	0.68410	0.02670	0.00000	119.59530	0.06040	1.00000	157.68269	0.07290	1.00000	9987	hCG22986.3	HNRPDL	heterogeneous nuclear ribonucleoprotein D-like
-0.21640	219482	0.08150	0.45630	0.54400	0.03850	0.00000	209.70490	0.04150	1.00000	279.55951	0.07020	1.00000	-0.30550	0.09890	0.25420	0.74630	0.02340	0.00000	213.32500	0.04090	1.00000	288.19421	0.09010	1.00000	10694	hCG1981892	CCT8	chaperonin containing TCP1, subunit 8 (theta)
-0.22320	179460	0.08170	0.43340	0.56680	0.03180	0.00000	29.62330	0.05160	1.00000	39.67840	0.06340	1.00000	-0.29150	0.11270	0.30460	0.69730	0.04480	0.00000	31.69250	0.05700	1.00000	42.40150	0.09720	1.00000	51015	hCG27035.2	ISOC1	isochorismatase domain containing 1
-0.23430	212772	0.09800	0.41200	0.58890	0.04760	0.00000	8.95310	0.07450	1.00000	12.08490	0.06370	1.00000	-0.44110	0.16030	0.17440	0.83060	0.03950	0.00000	7.74410	0.08380	1.00000	11.49360	0.13670	1.00000	11275	hCG2026099	KLHL2	kelch-like 2, Mayven (Drosophila)
-0.23650	141900	0.09470	0.40200	0.59860	0.03920	0.00000	14.91050	0.07520	1.00000	20.15630	0.05750	1.00000	-0.34820	0.10250	0.17480	0.82530	0.01180	0.00000	14.99940	0.06330	1.00000	20.87340	0.08060	1.00000	220042	hCG1730045.1	FLJ25416	null
-0.23760	101887	0.08850	0.39280	0.60750	0.03030	0.00000	10.67620	0.06790	1.00000	14.44320	0.05680	1.00000	-0.27530	0.10810	0.33170	0.67010	0.04750	0.00000	9.93690	0.05190	1.00000	13.14610	0.09480	1.00000	9683	hCG22042.4	N4BP1	null
-0.24190	139228	0.09810	0.39220	0.60870	0.04390	0.00000	45.83230	0.07130	1.00000	62.19280	0.06740	1.00000	-0.42900	0.10780	0.07450	0.92560	0.00280	0.00000	49.25970	0.08210	1.00000	72.49570	0.06990	1.00000	26520	hCG22226.3	TIMM9	translocase of inner mitochondrial membrane 9 homolog (yeast)
-0.24900	186389	0.09390	0.37020	0.63030	0.03560	0.00000	16.65790	0.06120	1.00000	22.71440	0.07120	1.00000	-0.54820	0.17910	0.12860	0.87730	0.03400	0.00000	14.36750	0.06250	1.00000	22.96560	0.16780	1.00000	null	hCG2041274	null	null
-0.26410	105053	0.08830	0.31880	0.68140	0.02020	0.00000	22.86590	0.06060	1.00000	31.50880	0.06420	1.00000	-0.50750	0.14820	0.11230	0.88960	0.02010	0.00000	19.79040	0.04640	1.00000	30.75480	0.14080	1.00000	4331	hCG21923.3	MNAT1	menage a trois 1 (CAK assembly factor)
-0.26700	195463	0.10390	0.33680	0.66420	0.03840	0.00000	92.05570	0.07380	1.00000	127.10480	0.07320	1.00000	-0.27460	0.11020	0.33410	0.66780	0.04890	0.00000	81.49200	0.06090	1.00000	107.76050	0.09180	1.00000	391358	hCG1784033.1	LOC391358	null
-0.26950	152451	0.06980	0.26140	0.73860	0.00460	0.00000	74.80220	0.04430	1.00000	103.45880	0.05400	1.00000	-0.41200	0.11110	0.10770	0.89240	0.00670	0.00000	73.72060	0.07170	1.00000	107.22490	0.08490	1.00000	null	hCG1643351.4	null	null
-0.27780	105208	0.10910	0.32180	0.67950	0.04180	0.00000	61.97930	0.07200	1.00000	86.22080	0.08200	1.00000	-0.32940	0.12060	0.25610	0.74650	0.04230	0.00000	59.36260	0.03830	1.00000	81.53610	0.11440	1.00000	51126	hCG21103.3	NAT5	N-acetyltransferase 5 (ARD1 homolog, S. cerevisiae)
-0.27960	128174	0.07610	0.25390	0.74610	0.00740	0.00000	82.44730	0.04160	1.00000	114.83440	0.06370	1.00000	-0.31260	0.07720	0.17080	0.82920	0.00310	0.00000	81.83210	0.05020	1.00000	111.09760	0.05860	1.00000	1191	null	CLU	clusterin (complement lysis inhibitor, SP-40,40, sulfated glycoprotein 2, testosterone-repressed prostate message 2, apolipoprotein J)
-0.28300	109757	0.08700	0.26740	0.73270	0.01350	0.00000	69.06840	0.05790	1.00000	96.43070	0.06500	1.00000	-0.47340	0.16590	0.15350	0.85120	0.03500	0.00000	64.97730	0.08760	1.00000	98.61650	0.14090	1.00000	9550	hCG29854.3	ATP6V1G1	ATPase, H+ transporting, lysosomal 13kDa, V1 subunit G isoform 1
-0.28770	136226	0.08420	0.25450	0.74560	0.01190	0.00000	15.58770	0.04570	1.00000	21.83400	0.07070	1.00000	-0.31280	0.12620	0.28150	0.72150	0.04830	0.00000	14.65030	0.07870	1.00000	19.89290	0.09870	1.00000	23597	hCG1640162.3	ACOT9	acyl-CoA thioesterase 9
-0.29310	194000	0.10980	0.29020	0.71080	0.03500	0.00000	22.62260	0.07270	1.00000	31.80640	0.08230	1.00000	-0.46960	0.15390	0.08970	0.91060	0.00830	0.00000	22.12780	0.14620	1.00000	33.49660	0.04810	1.00000	51154	hCG41080.3	C1orf33	chromosome 1 open reading frame 33
-0.29920	162296	0.12670	0.29580	0.70660	0.04630	0.00230	3.48300	0.10380	0.99770	4.91780	0.07270	1.00000	-0.38800	0.16870	0.20890	0.79540	0.04290	0.00000	3.64850	0.15190	1.00000	5.21930	0.07330	1.00000	57489	hCG25236.3	ODF2L	outer dense fiber of sperm tails 2-like
-0.30440	169529	0.09010	0.22800	0.77210	0.01200	0.00000	7.04860	0.05420	1.00000	9.98810	0.07200	1.00000	-0.31990	0.11900	0.24380	0.75710	0.02760	0.00000	7.67550	0.09740	1.00000	10.47350	0.06840	1.00000	64432	hCG27828.3	MRPS25	mitochondrial ribosomal protein S25
-0.30500	152243	0.10100	0.24810	0.75220	0.02010	0.00000	13.61140	0.06760	1.00000	19.29600	0.07510	1.00000	-0.30490	0.10380	0.25080	0.74950	0.02130	0.00000	13.80220	0.07540	1.00000	18.63830	0.07140	1.00000	79086	hCG36962.3	MGC2747	null
-0.30820	138880	0.12020	0.27240	0.72900	0.03680	0.00000	19.46650	0.09120	1.00000	27.65620	0.07830	1.00000	-0.48700	0.13460	0.10410	0.89690	0.01440	0.00000	18.19640	0.04430	1.00000	27.87810	0.12710	1.00000	54148	hCG401155.3	MRPL39	mitochondrial ribosomal protein L39
-0.31770	107402	0.09200	0.20150	0.79860	0.00970	0.00000	23.15960	0.06050	1.00000	33.12200	0.06930	1.00000	-0.35710	0.14520	0.22630	0.77650	0.03940	0.00000	19.38830	0.11880	1.00000	27.14740	0.08340	1.00000	7818	hCG17177.4	DAP3	death associated protein 3
-0.31970	216696	0.10360	0.23490	0.76560	0.02290	0.00000	10.49650	0.04850	1.00000	15.03210	0.09160	1.00000	-0.40550	0.11280	0.11590	0.88430	0.00770	0.00000	10.05070	0.07590	1.00000	14.55340	0.08340	1.00000	4651	hCG37573.2	MYO10	myosin X
-0.32620	159658	0.08510	0.15970	0.84030	0.00390	0.00000	65.58010	0.06330	1.00000	94.34240	0.05690	1.00000	-0.60090	0.19860	0.10450	0.90020	0.02700	0.00000	59.23740	0.12040	1.00000	98.21270	0.15790	1.00000	2958	hCG33298.4	GTF2A2	general transcription factor IIA, 2, 12kDa
-0.33330	148952	0.11110	0.22020	0.78040	0.02320	0.00000	39.18580	0.06610	1.00000	56.64960	0.08930	1.00000	-0.35270	0.10540	0.17800	0.82230	0.01400	0.00000	36.95380	0.05930	1.00000	51.58270	0.08710	1.00000	115106	hCG1816417.1	CCDC5	coiled-coil domain containing 5 (spindle associated)
-0.33820	133386	0.09070	0.15710	0.84290	0.00550	0.00000	13.35080	0.06270	1.00000	19.36690	0.06560	1.00000	-0.61870	0.10750	0.00870	0.99130	0.00020	0.00000	12.70890	0.06120	1.00000	21.33290	0.08840	1.00000	54850	hCG28492.3	FBXL12	F-box and leucine-rich repeat protein 12
-0.33840	177616	0.08790	0.15030	0.84970	0.00450	0.00000	11.11500	0.05910	1.00000	16.12560	0.06500	1.00000	-0.46390	0.11870	0.06580	0.93420	0.00330	0.00000	11.34000	0.08980	1.00000	17.09820	0.07760	1.00000	54872	hCG34454.3	GPI7	null
-0.33950	149292	0.09820	0.17970	0.82040	0.01070	0.00000	15.24290	0.05980	1.00000	22.13130	0.07790	1.00000	-0.45530	0.15980	0.16640	0.83870	0.03840	0.00000	15.15750	0.06760	1.00000	22.71860	0.14480	1.00000	91687	hCG23697.3	C1orf155	chromosome 1 open reading frame 155
-0.34100	208695	0.09350	0.15830	0.84180	0.00620	0.00000	26.82280	0.06600	1.00000	38.98480	0.06620	1.00000	-0.43880	0.14770	0.14130	0.86020	0.02150	0.00000	24.81540	0.10510	1.00000	36.77010	0.10380	1.00000	50808	hCG2011468	AK3	adenylate kinase 3
-0.34150	109646	0.14140	0.24840	0.75510	0.04540	0.00000	11.98720	0.10880	1.00000	17.42870	0.09030	1.00000	-0.54340	0.17370	0.11330	0.89010	0.02510	0.00000	11.94660	0.09200	1.00000	19.03310	0.14730	1.00000	23210	hCG30900.4	PTDSR	phosphatidylserine receptor
-0.34550	214602	0.12180	0.21550	0.78550	0.02690	0.00000	23.64920	0.08310	1.00000	34.47830	0.08900	1.00000	-0.36480	0.15980	0.22750	0.77640	0.04440	0.00000	23.00650	0.14460	1.00000	32.38550	0.06800	1.00000	81603	hCG22583.2	TRIM8	tripartite motif-containing 8
-0.35100	170536	0.15740	0.24490	0.75960	0.04900	0.00000	10.66600	0.14170	1.00000	15.61040	0.06860	1.00000	-0.62870	0.22880	0.10000	0.90510	0.02720	0.00000	8.16480	0.17890	1.00000	13.80010	0.14260	1.00000	440519	hCG36740.4	LOC440519	null
-0.35700	192182	0.12790	0.21180	0.78980	0.03050	0.00000	13.51870	0.08250	1.00000	19.86750	0.09770	1.00000	-0.43130	0.17420	0.19050	0.81610	0.04700	0.00000	12.56810	0.12050	1.00000	18.52630	0.12580	1.00000	5810	hCG37731.3	RAD1	RAD1 homolog (S. pombe)
-0.35740	178755	0.11620	0.20140	0.79970	0.02520	0.00000	31.88870	0.04840	1.00000	46.87700	0.10560	1.00000	-0.44060	0.16890	0.18900	0.81860	0.04900	0.00000	29.33360	0.08430	1.00000	43.51820	0.14640	1.00000	7443	hCG24514.3	VRK1	vaccinia related kinase 1
-0.35780	169528	0.11290	0.17600	0.82440	0.01490	0.00000	20.14650	0.08050	1.00000	29.62480	0.07920	1.00000	-0.55260	0.14020	0.06020	0.94010	0.00640	0.00000	19.18310	0.07880	1.00000	30.75730	0.11590	1.00000	8847	hCG27742.2	DLEU2	deleted in lymphocytic leukemia, 2
-0.35900	161007	0.09810	0.14780	0.85230	0.00750	0.00000	20.02710	0.06020	1.00000	29.47320	0.07750	1.00000	-0.40970	0.10980	0.12050	0.87970	0.00940	0.00000	19.28710	0.04760	1.00000	28.00840	0.09890	1.00000	10063	hCG2022684.1	COX17	COX17 homolog, cytochrome c oxidase assembly protein (yeast)
-0.36220	165411	0.14470	0.22140	0.78150	0.03890	0.00000	11.07180	0.11370	1.00000	16.32960	0.08950	1.00000	-0.60750	0.16640	0.07130	0.93000	0.01270	0.00000	8.89520	0.08450	1.00000	14.81530	0.14330	1.00000	51122	hCG19655.3	COMMD2	COMM domain containing 2
-0.36460	183335	0.14930	0.22790	0.77610	0.04460	0.00000	14.29380	0.11250	1.00000	21.11740	0.09810	1.00000	-0.76730	0.25320	0.09820	0.91280	0.03670	0.00000	9.76710	0.12960	1.00000	18.17310	0.21750	1.00000	55166	hCG2000700	C6orf139	chromosome 6 open reading frame 139
-0.36960	136477	0.11740	0.16640	0.83390	0.01500	0.00000	5.92430	0.08560	1.00000	8.78270	0.08030	1.00000	-0.42400	0.14890	0.14780	0.85350	0.02110	0.00000	5.75420	0.12050	1.00000	8.43910	0.08750	1.00000	137492	hCG27755.2	VPS37A	vacuolar protein sorting 37A (yeast)
-0.37110	177558	0.12000	0.18530	0.81570	0.02290	0.00000	8.39820	0.06080	1.00000	12.46360	0.10340	1.00000	-0.26070	0.10190	0.35360	0.64750	0.04380	0.00000	9.14120	0.05800	1.00000	11.97170	0.08380	1.00000	26022	hCG28133.3	TMEM98	transmembrane protein 98
-0.37150	218365	0.09850	0.10990	0.89010	0.00310	0.00000	61.81150	0.08340	1.00000	91.75870	0.05240	1.00000	-0.47850	0.08870	0.01390	0.98610	0.00010	0.00000	60.24600	0.07270	1.00000	91.76370	0.05090	1.00000	5962	hCG39182.4	RDX	radixin
-0.37160	215679	0.10580	0.15550	0.84470	0.01200	0.00000	34.89530	0.05130	1.00000	51.80420	0.09250	1.00000	-0.29670	0.07990	0.21900	0.78110	0.00660	0.00000	36.11270	0.04680	1.00000	48.49170	0.06470	1.00000	493856	hCG39335.3	LOC493856	null
-0.37570	115053	0.10090	0.12930	0.87080	0.00650	0.00000	20.00720	0.06370	1.00000	29.78740	0.07820	1.00000	-0.45960	0.11680	0.08180	0.91830	0.00580	0.00000	16.66990	0.06500	1.00000	25.06040	0.09710	1.00000	10282	hCG19198.4	BET1	BET1 homolog (S. cerevisiae)
-0.37690	138121	0.13750	0.19560	0.80620	0.03020	0.00000	30.20020	0.09790	1.00000	45.00010	0.09650	1.00000	-0.29770	0.09860	0.25000	0.75010	0.01630	0.00000	30.63030	0.07880	1.00000	41.15880	0.05920	1.00000	10438	hCG1986317	C1D	null
-0.37720	191105	0.10300	0.14490	0.85530	0.01030	0.00000	22.55420	0.04270	1.00000	33.61290	0.09370	1.00000	-0.39860	0.14700	0.18690	0.81580	0.03340	0.00000	23.63510	0.10020	1.00000	34.05970	0.10760	1.00000	25972	hCG38418.4	UNC50	unc-50 homolog (C. elegans)
-0.37770	183858	0.11190	0.16530	0.83520	0.01680	0.00000	82.31290	0.04370	1.00000	122.71690	0.10300	1.00000	-0.52640	0.09730	0.01280	0.98720	0.00010	0.00000	76.98480	0.07050	1.00000	121.21030	0.06700	1.00000	null	hCG1792085.2	null	null
-0.37840	115004	0.10790	0.12950	0.87060	0.00690	0.00000	22.91390	0.08350	1.00000	34.17880	0.06830	1.00000	-0.42340	0.09180	0.06740	0.93260	0.00180	0.00000	20.50670	0.04140	1.00000	30.06430	0.08190	1.00000	4751	hCG23474.2	NEK2	NIMA (never in mitosis gene a)-related kinase 2
-0.37910	179404	0.10970	0.14610	0.85410	0.01100	0.00000	31.41140	0.06740	1.00000	46.87660	0.08650	1.00000	-0.54710	0.19980	0.14640	0.86320	0.04490	0.00000	29.39780	0.09990	1.00000	46.95690	0.17300	1.00000	8412	hCG2028796.1	BCAR3	breast cancer anti-estrogen resistance 3
-0.37930	134740	0.16190	0.22120	0.78390	0.04740	0.00360	3.33120	0.13150	0.99640	4.97180	0.09450	1.00000	-0.69500	0.24400	0.11780	0.89530	0.04410	0.00010	2.94000	0.12240	1.00000	5.20300	0.21110	0.99990	2281	hCG20938.3	FKBP1B	FK506 binding protein 1B, 12.6 kDa
-0.38690	130854	0.14260	0.19760	0.80530	0.03530	0.00000	11.65340	0.09060	1.00000	17.48500	0.11010	1.00000	-0.35720	0.12080	0.21000	0.79150	0.02960	0.00000	11.76280	0.05240	1.00000	16.47140	0.10880	1.00000	64421	hCG2018318	DCLRE1C	DNA cross-link repair 1C (PSO2 homolog, S. cerevisiae)
-0.38840	235538	0.08810	0.06780	0.93220	0.00080	0.00000	20.89600	0.07250	1.00000	31.38550	0.05010	1.00000	-0.50560	0.20100	0.14810	0.85830	0.03840	0.00000	21.89460	0.15750	1.00000	33.98000	0.12490	1.00000	85287	hCG1998670	KRTAP4-7	keratin associated protein 4-7
-0.38960	188684	0.12500	0.15190	0.84860	0.01500	0.00000	83.02560	0.09460	1.00000	124.80660	0.08170	1.00000	-0.31300	0.11700	0.25390	0.74690	0.02870	0.00000	80.39130	0.09470	1.00000	109.17510	0.06870	1.00000	5515	hCG16586.3	PPP2CA	protein phosphatase 2 (formerly 2A), catalytic subunit, alpha isoform
-0.39110	193288	0.13930	0.19340	0.80940	0.03440	0.00000	7.29860	0.07550	1.00000	10.98240	0.11710	1.00000	-0.52850	0.13950	0.05370	0.94640	0.00400	0.00000	6.23290	0.10830	1.00000	9.82830	0.08800	1.00000	161742	hCG37404.3	SPRED1	sprouty-related, EVH1 domain containing 1
-0.39180	160774	0.13260	0.16120	0.83960	0.01890	0.00000	182.11620	0.10320	1.00000	274.18188	0.08330	1.00000	-0.43830	0.16090	0.15740	0.84530	0.02910	0.00000	169.28709	0.12190	1.00000	250.76019	0.10500	1.00000	10284	hCG2019627.1	SAP18	sin3-associated polypeptide, 18kDa
-0.39210	217200	0.13680	0.17860	0.82300	0.02680	0.00000	20.33820	0.09140	1.00000	30.62630	0.10180	1.00000	-0.36120	0.13480	0.20680	0.79470	0.02970	0.00000	19.58240	0.10540	1.00000	27.49600	0.08400	1.00000	29123	hCG1980824	ANKRD11	ankyrin repeat domain 11
-0.39390	191794	0.13970	0.17440	0.82710	0.02530	0.00000	9.88480	0.10400	1.00000	14.90370	0.09320	1.00000	-0.52340	0.18180	0.09520	0.90600	0.01510	0.00000	8.17960	0.16100	1.00000	12.85240	0.08450	1.00000	359948	hCG14660.3	IRF2BP2	interferon regulatory factor 2 binding protein 2
-0.39400	225667	0.13410	0.19000	0.81270	0.03350	0.00000	13.44990	0.04750	1.00000	20.27980	0.12540	1.00000	-0.43140	0.12410	0.12270	0.87780	0.01320	0.00000	12.17950	0.06430	1.00000	17.95490	0.10620	1.00000	10600	hCG401156.4	USP16	ubiquitin specific peptidase 16
-0.39730	116662	0.07060	0.02860	0.97140	0.00000	0.00000	68.38020	0.05400	1.00000	103.34250	0.04550	1.00000	-0.34790	0.12210	0.21710	0.78420	0.02900	0.00000	64.14230	0.07500	1.00000	89.23780	0.09640	1.00000	null	hCG19910.4	null	null
-0.39810	183227	0.15940	0.19120	0.81190	0.03580	0.00000	28.37520	0.13300	1.00000	42.90690	0.08790	1.00000	-0.55040	0.17450	0.06020	0.94010	0.00630	0.00000	28.70490	0.16380	1.00000	45.95610	0.06020	1.00000	6397	hCG1986627	SEC14L1	SEC14-like 1 (S. cerevisiae)
-0.40000	177051	0.07980	0.04550	0.95450	0.00030	0.00000	9.12220	0.05930	1.00000	13.81200	0.05340	1.00000	-0.50910	0.18270	0.16120	0.84820	0.04760	0.00000	7.99620	0.05630	1.00000	12.44020	0.17380	1.00000	8089	hCG24461.3	YEATS4	YEATS domain containing 4
-0.40030	153454	0.08500	0.06130	0.93870	0.00080	0.00000	51.36500	0.05690	1.00000	77.78870	0.06320	1.00000	-0.45330	0.11360	0.07200	0.92800	0.00370	0.00000	51.17260	0.07710	1.00000	76.58960	0.08340	1.00000	2963	hCG1811827.1	GTF2F2	general transcription factor IIF, polypeptide 2, 30kDa
-0.40080	206536	0.09580	0.08450	0.91550	0.00240	0.00000	33.47110	0.06460	1.00000	50.70640	0.07080	1.00000	-0.50140	0.17770	0.13580	0.86830	0.03060	0.00000	31.45460	0.11800	1.00000	48.67540	0.13280	1.00000	null	hCG1783068.1	null	null
-0.40160	143413	0.12620	0.16470	0.83660	0.02300	0.00000	9.43010	0.05060	1.00000	14.29330	0.11560	1.00000	-0.49990	0.10850	0.04310	0.95690	0.00170	0.00000	9.25580	0.05940	1.00000	14.30850	0.09080	1.00000	113115	hCG33358.2	FAM54A	family with sequence similarity 54, member A
-0.40180	221059	0.09830	0.09050	0.90950	0.00310	0.00000	7.44060	0.06430	1.00000	11.27940	0.07440	1.00000	-0.61570	0.13000	0.02510	0.97500	0.00150	0.00000	7.75990	0.07490	1.00000	12.99860	0.10630	1.00000	90637	hCG1744855.2	ZFAND2A	zinc finger, AN1-type domain 2A
-0.40240	217553	0.11070	0.13150	0.86880	0.01120	0.00000	357.45441	0.04630	1.00000	542.10461	0.10060	1.00000	-0.39010	0.14260	0.20340	0.80040	0.04020	0.00000	324.78461	0.06890	1.00000	465.28989	0.12490	1.00000	103910	hCG1995219.1	MRLC2	null
-0.41210	148548	0.14370	0.14030	0.86030	0.01570	0.00000	120.99820	0.12960	1.00000	184.74190	0.06210	1.00000	-0.42060	0.13840	0.14190	0.85900	0.01810	0.00000	117.81630	0.10210	1.00000	172.38811	0.09350	1.00000	5879	hCG1979286.1	RAC1	ras-related C3 botulinum toxin substrate 1 (rho family, small GTP binding protein Rac1)
-0.41410	175273	0.14720	0.16570	0.83630	0.02700	0.00000	6.19110	0.10620	1.00000	9.46600	0.10200	1.00000	-0.62760	0.17420	0.07150	0.93020	0.01390	0.00000	5.01010	0.08940	1.00000	8.46190	0.14950	1.00000	null	null	null	null
-0.41440	121491	0.17280	0.19510	0.81030	0.04420	0.00000	44.56580	0.13860	1.00000	68.15090	0.10320	1.00000	-0.40500	0.09410	0.07500	0.92500	0.00180	0.00000	46.93360	0.06530	1.00000	67.93430	0.06780	1.00000	84246	hCG18367.2	TRG20	null
-0.41600	128883	0.15560	0.20200	0.80490	0.04960	0.00000	39.85370	0.05110	1.00000	61.01370	0.14700	1.00000	-0.25540	0.10260	0.36470	0.63640	0.04500	0.00000	39.68260	0.06780	1.00000	51.78010	0.07700	1.00000	10969	hCG2031782	EBNA1BP2	EBNA1 binding protein 2
-0.41950	193191	0.10470	0.09420	0.90590	0.00500	0.00000	19.27430	0.05610	1.00000	29.57940	0.08840	1.00000	-0.54060	0.16300	0.07980	0.92100	0.01120	0.00000	17.70250	0.12210	1.00000	28.14950	0.10800	1.00000	493869	hCG1644287.3	LOC493869	null
-0.42410	127096	0.13950	0.16070	0.84140	0.02720	0.00000	19.81340	0.06590	1.00000	30.50450	0.12290	1.00000	-0.33300	0.08880	0.15050	0.84950	0.00370	0.00000	19.29020	0.07260	1.00000	26.56280	0.05120	1.00000	7444	hCG15201.3	VRK2	vaccinia related kinase 2
-0.42500	108572	0.09000	0.04630	0.95370	0.00060	0.00000	8.69970	0.06630	1.00000	13.40230	0.06080	1.00000	-0.45860	0.14850	0.14340	0.85910	0.02650	0.00000	8.34410	0.06920	1.00000	12.53510	0.13140	1.00000	null	null	null	null
-0.42730	213922	0.10610	0.06790	0.93210	0.00200	0.00000	20.42440	0.08600	1.00000	31.51510	0.06210	1.00000	-0.45640	0.16400	0.16330	0.84140	0.03680	0.00000	21.64450	0.09140	1.00000	32.46620	0.13620	1.00000	9589	hCG34028.4	WTAP	Wilms tumor 1 associated protein
-0.43100	235553	0.17320	0.19150	0.81530	0.04760	0.00000	341.73792	0.11590	1.00000	528.65698	0.12870	1.00000	-0.57460	0.20150	0.11690	0.88850	0.03080	0.00000	296.12189	0.13290	1.00000	482.07971	0.15140	1.00000	null	hCG2031524.1	null	null
-0.43320	116300	0.14880	0.12260	0.87790	0.01350	0.00010	5.51740	0.13630	0.99990	8.54830	0.05960	1.00000	-0.37700	0.15760	0.22600	0.77950	0.04980	0.00000	6.01640	0.11450	1.00000	8.54100	0.10830	1.00000	56986	hCG39819.3	DTWD1	DTW domain containing 1
-0.43370	204737	0.12330	0.12290	0.87770	0.01360	0.00000	39.98910	0.05500	1.00000	61.97650	0.11030	1.00000	-0.40640	0.13630	0.17650	0.82590	0.03030	0.00000	36.23760	0.05860	1.00000	52.50330	0.12310	1.00000	null	null	null	null
-0.43390	174250	0.07860	0.02050	0.97950	0.00010	0.00000	23.34020	0.06160	1.00000	36.18030	0.04890	1.00000	-0.54860	0.09070	0.00380	0.99620	0.00000	0.00000	23.15140	0.07280	1.00000	37.01780	0.05410	1.00000	94101	hCG24793.3	ORMDL1	ORM1-like 1 (S. cerevisiae)
-0.43600	169723	0.12750	0.11130	0.88900	0.01050	0.00000	35.50210	0.08800	1.00000	55.11010	0.09230	1.00000	-0.72490	0.14200	0.01470	0.98540	0.00100	0.00000	29.36910	0.07690	1.00000	53.06180	0.11940	1.00000	55872	hCG17288.4	PBK	PDZ binding kinase
-0.43800	129379	0.15770	0.14220	0.85930	0.02170	0.00000	8.02150	0.13320	1.00000	12.46890	0.08450	1.00000	-0.67510	0.28050	0.11170	0.89830	0.03830	0.00010	6.33530	0.23710	0.99990	11.05800	0.14990	1.00000	55284	null	UBE2W	ubiquitin-conjugating enzyme E2W (putative)
-0.44030	206417	0.16220	0.16170	0.84150	0.03180	0.00310	3.36070	0.11650	0.99690	5.23250	0.11290	1.00000	-0.69140	0.18030	0.03470	0.96560	0.00450	0.00000	3.32820	0.13560	1.00000	5.87540	0.11890	1.00000	1123	hCG16569.3	CHN1	chimerin (chimaerin) 1
-0.44320	100892	0.14200	0.13880	0.86270	0.02130	0.00000	27.68470	0.08280	1.00000	43.18960	0.11530	1.00000	-0.52890	0.18480	0.11990	0.88360	0.02650	0.00000	21.72430	0.13140	1.00000	34.26540	0.12990	1.00000	132	hCG2024637.2	ADK	adenosine kinase
-0.44410	103705	0.08350	0.03300	0.96700	0.00030	0.00000	17.69110	0.04680	1.00000	27.61750	0.06920	1.00000	-0.41000	0.10450	0.10610	0.89400	0.00620	0.00000	18.14330	0.05110	1.00000	26.35210	0.09120	1.00000	7347	hCG29571.3	UCHL3	ubiquitin carboxyl-terminal esterase L3 (ubiquitin thiolesterase)
-0.44850	188689	0.11380	0.07540	0.92470	0.00390	0.00000	20.26620	0.07840	1.00000	31.73330	0.08250	1.00000	-0.39120	0.10200	0.12280	0.87730	0.00730	0.00000	19.17960	0.04700	1.00000	27.49760	0.09050	1.00000	8289	hCG19451.3	ARID1A	AT rich interactive domain 1A (SWI- like)
-0.45330	116932	0.08670	0.03160	0.96840	0.00030	0.00000	9.07850	0.05180	1.00000	14.26310	0.06950	1.00000	-0.60800	0.13670	0.03300	0.96710	0.00250	0.00000	9.18300	0.08010	1.00000	15.30010	0.11080	1.00000	79728	hCG1986920.1	FLJ21816	null
-0.45420	164018	0.11460	0.08870	0.91150	0.00680	0.00000	30.60630	0.05000	1.00000	48.11450	0.10310	1.00000	-0.43450	0.14030	0.15410	0.84800	0.02650	0.00000	27.73540	0.06000	1.00000	40.97430	0.12680	1.00000	2222	hCG17749.2	FDFT1	farnesyl-diphosphate farnesyltransferase 1
-0.45500	236166	0.07220	0.01140	0.98860	0.00000	0.00000	37.82150	0.04600	1.00000	59.48920	0.05560	1.00000	-0.49850	0.11850	0.04570	0.95430	0.00200	0.00000	37.57160	0.08730	1.00000	58.02550	0.08020	1.00000	null	hCG1642089.3	null	null
-0.45570	126776	0.16390	0.16730	0.83790	0.03910	0.00000	10.27420	0.08310	1.00000	16.16830	0.14130	1.00000	-0.42740	0.13990	0.15320	0.84850	0.02430	0.00000	10.22490	0.07720	1.00000	15.03120	0.11670	1.00000	4277	hCG2043322	MICB	MHC class I polypeptide-related sequence B
-0.45710	111292	0.14060	0.12450	0.87670	0.01790	0.00000	10.31530	0.08040	1.00000	16.24920	0.11530	1.00000	-0.44490	0.10870	0.08290	0.91720	0.00490	0.00000	10.14570	0.05170	1.00000	15.09760	0.09560	1.00000	27292	hCG18018.3	HSA9761	null
-0.45850	101256	0.12330	0.10120	0.89920	0.01030	0.00000	56.21240	0.05440	1.00000	88.63380	0.11070	1.00000	-0.37260	0.12920	0.19000	0.81130	0.02560	0.00000	56.92710	0.08730	1.00000	80.56730	0.09530	1.00000	5515	hCG16586.3	PPP2CA	protein phosphatase 2 (formerly 2A), catalytic subunit, alpha isoform
-0.46070	125848	0.14220	0.11760	0.88340	0.01580	0.00000	37.05970	0.09250	1.00000	58.52430	0.10800	1.00000	-0.45280	0.12170	0.08700	0.91320	0.00630	0.00000	33.98760	0.08220	1.00000	50.85220	0.08970	1.00000	7277	hCG2013418	TUBA1	tubulin, alpha 1 (testis specific)
-0.46240	126057	0.13970	0.10430	0.89620	0.01160	0.00000	9.45470	0.10180	1.00000	14.94820	0.09560	1.00000	-0.44630	0.12200	0.09440	0.90580	0.00730	0.00000	9.08140	0.08070	1.00000	13.52630	0.09150	1.00000	51029	hCG1983804	C1orf121	chromosome 1 open reading frame 121
-0.46270	163728	0.09430	0.04050	0.95950	0.00080	0.00000	25.56650	0.05240	1.00000	40.42800	0.07840	1.00000	-0.35090	0.07600	0.09940	0.90060	0.00100	0.00000	26.43900	0.04730	1.00000	36.86060	0.05950	1.00000	55813	hCG28802.3	C17orf40	chromosome 17 open reading frame 40
-0.46750	154245	0.13580	0.08170	0.91840	0.00630	0.00000	21.75480	0.11340	1.00000	34.51520	0.07470	1.00000	-0.46190	0.15620	0.12130	0.87980	0.01740	0.00000	19.75150	0.12650	1.00000	29.73960	0.09170	1.00000	null	hCG39882.2	null	null
-0.46950	157883	0.12380	0.08160	0.91850	0.00640	0.00000	6.72940	0.07710	1.00000	10.69190	0.09680	1.00000	-0.51800	0.14340	0.06540	0.93480	0.00590	0.00000	5.45490	0.11030	1.00000	8.53920	0.09170	1.00000	8774	hCG37210.2	NAPG	N-ethylmaleimide-sensitive factor attachment protein, gamma
-0.47030	219942	0.07990	0.01590	0.98410	0.00010	0.00000	75.58660	0.04790	1.00000	120.15880	0.06400	1.00000	-0.48560	0.16090	0.11060	0.89060	0.01660	0.00000	84.07050	0.12680	1.00000	128.67931	0.09900	1.00000	11103	hCG27897.4	HRB2	HIV-1 Rev binding protein 2
-0.47230	103617	0.14720	0.10930	0.89160	0.01440	0.00000	10.23230	0.10550	1.00000	16.28830	0.10260	1.00000	-0.42940	0.11350	0.07640	0.92360	0.00300	0.00000	10.41590	0.09530	1.00000	15.33350	0.06160	1.00000	64343	hCG27500.3	AZI2	5-azacytidine induced 2
-0.47410	148221	0.10380	0.05020	0.94980	0.00180	0.00000	102.94990	0.05620	1.00000	164.09030	0.08730	1.00000	-0.49370	0.12980	0.08800	0.91250	0.00990	0.00000	97.06040	0.05250	1.00000	149.40221	0.11870	1.00000	4116	hCG33396.2	MAGOH	mago-nashi homolog, proliferation-associated (Drosophila)
-0.47510	232347	0.12400	0.06640	0.93370	0.00390	0.00000	31.98470	0.09370	1.00000	51.01550	0.08120	1.00000	-0.50760	0.14550	0.10830	0.89330	0.01840	0.00000	29.98860	0.04400	1.00000	46.60740	0.13870	1.00000	54989	hCG2002424	FLJ20582	null
-0.47650	156421	0.09480	0.01780	0.98220	0.00010	0.00000	24.94950	0.08190	1.00000	39.83310	0.04780	1.00000	-0.44270	0.17100	0.18930	0.81860	0.04990	0.00000	23.27440	0.08700	1.00000	34.57970	0.14720	1.00000	51109	hCG21906.2	RDH11	retinol dehydrogenase 11 (all-trans and 9-cis)
-0.47660	190847	0.12370	0.06940	0.93070	0.00450	0.00000	23.87660	0.08770	1.00000	38.12180	0.08730	1.00000	-0.76840	0.13290	0.00500	0.99500	0.00020	0.00000	21.59980	0.08090	1.00000	40.21920	0.10540	1.00000	9325	hCG2004008	TRIP4	thyroid hormone receptor interactor 4
-0.47700	100639	0.09370	0.02130	0.97870	0.00020	0.00000	6.80400	0.07290	1.00000	10.86690	0.05880	1.00000	-0.59590	0.20700	0.13240	0.87780	0.04290	0.00000	5.39630	0.08490	1.00000	8.91620	0.18880	1.00000	9984	hCG38029.4	THOC1	THO complex 1
-0.47700	188632	0.14890	0.08030	0.91990	0.00670	0.00000	9.67660	0.13800	1.00000	15.45380	0.05580	1.00000	-0.43900	0.10510	0.07040	0.92970	0.00280	0.00000	8.82250	0.06780	1.00000	13.07490	0.08030	1.00000	8914	hCG24977.2	TIMELESS	timeless homolog (Drosophila)
-0.47900	216283	0.09120	0.02700	0.97300	0.00040	0.00000	37.50940	0.05300	1.00000	59.99010	0.07420	1.00000	-0.47580	0.15600	0.10410	0.89660	0.01310	0.00000	34.22390	0.13160	1.00000	52.02890	0.08370	1.00000	51691	hCG14869.3	LSM8	LSM8 homolog, U6 small nuclear RNA associated (S. cerevisiae)
-0.47910	199757	0.15050	0.12770	0.87440	0.02280	0.00000	83.36190	0.07420	1.00000	133.32980	0.13090	1.00000	-0.34990	0.08860	0.14700	0.85300	0.00580	0.00000	82.09210	0.03850	1.00000	114.37160	0.07980	1.00000	857	hCG39088.3	CAV1	caveolin 1, caveolae protein, 22kDa
-0.48040	209483	0.18300	0.11940	0.88220	0.01940	0.00000	14.94760	0.17390	1.00000	23.92870	0.05690	1.00000	-0.47350	0.15510	0.11220	0.88880	0.01560	0.00000	13.01200	0.12220	1.00000	19.75000	0.09550	1.00000	51014	hCG37564.3	TMED7	transmembrane emp24 protein transport domain containing 7
-0.48140	215633	0.12280	0.05930	0.94080	0.00310	0.00000	9.88250	0.09410	1.00000	15.83160	0.07890	1.00000	-0.59790	0.08640	0.00120	0.99880	0.00000	0.00000	9.86110	0.06210	1.00000	16.31550	0.06000	1.00000	6188	hCG2017209	RPS3	ribosomal protein S3
-0.48370	174907	0.16970	0.15070	0.85440	0.03560	0.00000	6.32120	0.08920	1.00000	10.14270	0.14440	1.00000	-0.43910	0.17140	0.17070	0.83360	0.03660	0.00000	5.95700	0.13180	1.00000	8.82860	0.10960	1.00000	996	hCG1993274	CDC27	cell division cycle 27
-0.48420	114849	0.14330	0.06840	0.93170	0.00470	0.00010	5.66390	0.13160	0.99990	9.09090	0.05670	1.00000	-0.91820	0.26970	0.08330	0.92900	0.03480	0.00020	5.11200	0.08700	1.00000	10.56040	0.25530	0.99980	51072	hCG1988319.2	C2orf4	chromosome 2 open reading frame 4
-0.48620	127423	0.17810	0.14870	0.85620	0.03500	0.00010	5.68740	0.11760	0.99990	9.14150	0.13370	1.00000	-0.53440	0.18040	0.11960	0.88420	0.02710	0.00000	5.73900	0.11320	1.00000	9.08660	0.14050	1.00000	85440	hCG24180.2	DOCK7	dedicator of cytokinesis 7
-0.49010	195004	0.12340	0.04130	0.95870	0.00130	0.00000	9.54230	0.11050	1.00000	15.37880	0.05490	1.00000	-0.34810	0.10260	0.17310	0.82700	0.01130	0.00000	10.19260	0.06670	1.00000	14.18290	0.07800	1.00000	8847	hCG27742.2	DLEU2	deleted in lymphocytic leukemia, 2
-0.49050	158406	0.16790	0.13000	0.87280	0.02580	0.00000	204.87469	0.11270	1.00000	330.27759	0.12440	1.00000	-0.44870	0.14930	0.14020	0.86160	0.02300	0.00000	206.35840	0.09690	1.00000	307.88470	0.11360	1.00000	1163	hCG1988891.1|hCG1739274.3|hCG40061.4|hCG24513.3	CKS1B	CDC28 protein kinase regulatory subunit 1B
-0.49420	158400	0.10500	0.03450	0.96550	0.00090	0.00030	4.64940	0.06980	0.99970	7.51430	0.07840	1.00000	-0.44330	0.18540	0.16030	0.84300	0.03180	0.00000	5.15340	0.17480	1.00000	7.65980	0.06170	1.00000	26122	hCG1817794.1	EPC2	enhancer of polycomb homolog 2 (Drosophila)
-0.49590	144221	0.14100	0.08710	0.91340	0.00990	0.00000	23.19630	0.09320	1.00000	37.53530	0.10580	1.00000	-0.51440	0.14230	0.06980	0.93050	0.00670	0.00000	20.16710	0.10440	1.00000	31.49150	0.09670	1.00000	8148	hCG1992163	TAF15	TAF15 RNA polymerase II, TATA box binding protein (TBP)-associated factor, 68kDa
-0.50070	201134	0.13360	0.04940	0.95060	0.00240	0.00000	57.70820	0.11810	1.00000	93.69060	0.06240	1.00000	-0.59090	0.21770	0.12610	0.88220	0.03830	0.00000	57.08410	0.14270	1.00000	93.99260	0.16440	1.00000	6628	hCG2039421	SNRPB	small nuclear ribonucleoprotein polypeptides B and B1
-0.50350	189107	0.14930	0.09720	0.90370	0.01380	0.00000	6.46900	0.09390	1.00000	10.52270	0.11610	1.00000	-0.57220	0.17470	0.05530	0.94500	0.00600	0.00000	5.86960	0.15710	1.00000	9.53960	0.07650	1.00000	285753	hCG34126.4	C6orf182	chromosome 6 open reading frame 182
-0.50870	114070	0.15920	0.09820	0.90290	0.01470	0.00000	8.55570	0.11540	1.00000	13.96790	0.10960	1.00000	-0.45200	0.08740	0.03290	0.96710	0.00040	0.00000	8.08370	0.05310	1.00000	12.08810	0.06940	1.00000	2182	hCG20616.3	ACSL4	acyl-CoA synthetase long-chain family member 4
-0.51440	155213	0.11200	0.02090	0.97910	0.00030	0.00000	138.99910	0.09710	1.00000	227.82930	0.05580	1.00000	-0.46020	0.17200	0.16380	0.84130	0.03810	0.00000	125.72200	0.11140	1.00000	189.08020	0.13100	1.00000	1265	null	CNN2	calponin 2
-0.51640	132641	0.11830	0.04930	0.95070	0.00290	0.00000	11.88140	0.06420	1.00000	19.50070	0.09940	1.00000	-0.39710	0.11570	0.11450	0.88560	0.00640	0.00000	11.25680	0.09770	1.00000	16.20480	0.06200	1.00000	8036	hCG40725.4	SHOC2	soc-2 suppressor of clear homolog (C. elegans)
-0.52110	115704	0.09850	0.01540	0.98460	0.00020	0.00000	17.23670	0.07050	1.00000	28.38380	0.06880	1.00000	-0.48880	0.17030	0.15790	0.84880	0.04110	0.00000	17.03350	0.05840	1.00000	26.12940	0.16000	1.00000	1155	hCG23568.3	CKAP1	cytoskeleton associated protein 1
-0.52130	102125	0.10480	0.01100	0.98900	0.00010	0.00000	35.99340	0.09480	1.00000	59.27530	0.04470	1.00000	-0.51840	0.15390	0.10960	0.89250	0.02030	0.00000	31.25600	0.06170	1.00000	48.94270	0.14100	1.00000	116092	hCG38383.2	DNTTIP1	deoxynucleotidyltransferase, terminal, interacting protein 1
-0.52970	114499	0.16750	0.11280	0.89000	0.02320	0.00000	33.31400	0.09050	1.00000	55.18440	0.14090	1.00000	-0.60720	0.17930	0.08150	0.92060	0.01660	0.00000	28.94290	0.10370	1.00000	48.19550	0.14630	1.00000	90390	hCG20554.2	THRAP6	thyroid hormone receptor associated protein 6
-0.53010	125972	0.09830	0.01410	0.98590	0.00020	0.00000	12.81570	0.06760	1.00000	21.23580	0.07130	1.00000	-0.48380	0.14660	0.11390	0.88740	0.01760	0.00000	12.55450	0.08050	1.00000	19.19250	0.12250	1.00000	55849	hCG1812065.1	GLT28D1	glycosyltransferase 28 domain containing 1
-0.53120	219095	0.20410	0.14090	0.86610	0.03860	0.00000	10.38110	0.14710	1.00000	17.21430	0.14150	1.00000	-0.89760	0.27920	0.08890	0.92460	0.03760	0.00010	8.66950	0.11950	1.00000	17.65530	0.25230	0.99990	10010	hCG39005.3	TANK	TRAF family member-associated NFKB activator
-0.53180	236495	0.10260	0.02500	0.97500	0.00060	0.00000	12.31140	0.05070	1.00000	20.42300	0.08920	1.00000	-0.50850	0.12960	0.06820	0.93200	0.00600	0.00000	11.74720	0.07450	1.00000	18.26820	0.10600	1.00000	286016	hCG1641902.2	LOC286016	null
-0.53210	155242	0.09570	0.00960	0.99040	0.00010	0.00000	6.45330	0.07210	1.00000	10.70780	0.06290	1.00000	-0.56570	0.16000	0.04460	0.95550	0.00360	0.00000	5.65820	0.14270	1.00000	9.15530	0.07240	1.00000	64425	hCG30094.3	PRAF1	polymerase (RNA) I associated factor 1
-0.53530	169560	0.19430	0.09940	0.90240	0.01790	0.00010	6.28970	0.17450	0.99990	10.45920	0.08540	1.00000	-0.38420	0.15360	0.21500	0.78980	0.04530	0.00000	7.13120	0.10450	1.00000	10.17400	0.11260	1.00000	8344	hCG1787353.1	HIST1H2BE	histone 1, H2be
-0.53810	102727	0.09750	0.01380	0.98620	0.00020	0.00000	105.36170	0.06140	1.00000	175.54810	0.07580	1.00000	-0.59490	0.13100	0.02740	0.97260	0.00150	0.00000	94.88590	0.08560	1.00000	156.66901	0.09910	1.00000	9140	hCG36968.3	ATG12	ATG12 autophagy related 12 homolog (S. cerevisiae)
-0.54140	233135	0.14830	0.05330	0.94690	0.00440	0.00250	3.48950	0.12090	0.99750	5.82730	0.08580	1.00000	-0.60710	0.19880	0.07420	0.92730	0.01370	0.00010	2.91460	0.16380	0.99990	4.85320	0.11270	1.00000	null	hCG1992776	null	null
-0.54150	198301	0.14240	0.05410	0.94600	0.00460	0.00790	2.84520	0.10550	0.99210	4.75170	0.09570	1.00000	-0.85340	0.25340	0.06220	0.94270	0.01980	0.00140	2.20210	0.15710	0.99870	4.34930	0.19880	0.99990	1390	hCG23484.3	CREM	cAMP responsive element modulator
-0.54160	133903	0.09820	0.01130	0.98870	0.00010	0.00000	6.34880	0.06860	1.00000	10.60400	0.07030	1.00000	-0.46320	0.11430	0.05810	0.94190	0.00230	0.00000	7.11500	0.08800	1.00000	10.72230	0.07300	1.00000	7332	hCG32558.3	UBE2L3	ubiquitin-conjugating enzyme E2L 3
-0.54230	109879	0.10110	0.00790	0.99210	0.00000	0.00000	17.63330	0.08490	1.00000	29.46640	0.05490	1.00000	-0.63080	0.22360	0.12610	0.88500	0.04310	0.00000	16.04770	0.11280	1.00000	27.16390	0.19310	1.00000	10010	hCG39005.3	TANK	TRAF family member-associated NFKB activator
-0.54650	129200	0.18500	0.07600	0.92470	0.01040	0.00010	6.21380	0.17150	0.99990	10.41370	0.06940	1.00000	-0.75690	0.30110	0.11590	0.90050	0.04800	0.00010	5.20220	0.21670	0.99990	9.61030	0.20900	1.00000	64841	hCG22673.2	GNPNAT1	glucosamine-phosphate N-acetyltransferase 1
-0.55070	217774	0.16910	0.09920	0.90300	0.01940	0.00000	17.74900	0.09720	1.00000	29.83180	0.13840	1.00000	-0.74540	0.14840	0.01290	0.98710	0.00090	0.00000	16.01850	0.09070	1.00000	29.35500	0.11750	1.00000	10425	hCG1779445.2	ARIH2	ariadne homolog 2 (Drosophila)
-0.55160	112634	0.09710	0.00940	0.99060	0.00010	0.00000	95.16280	0.06620	1.00000	160.05251	0.07110	1.00000	-0.77100	0.19950	0.05070	0.95120	0.01170	0.00000	84.26720	0.09880	1.00000	157.19659	0.17330	1.00000	1163	hCG40061.4	CKS1B	CDC28 protein kinase regulatory subunit 1B
-0.55210	101979	0.12510	0.04970	0.95050	0.00410	0.00000	19.87160	0.04700	1.00000	33.43350	0.11590	1.00000	-0.69470	0.17490	0.05980	0.94190	0.01260	0.00000	17.10770	0.04810	1.00000	30.27000	0.16820	1.00000	1429	hCG21668.3	CRYZ	crystallin, zeta (quinone reductase)
-0.55290	114291	0.14110	0.03560	0.96440	0.00190	0.00080	4.18870	0.12070	0.99920	7.05110	0.07310	1.00000	-0.39440	0.15150	0.19640	0.80700	0.03750	0.00000	3.76060	0.10780	1.00000	5.40330	0.10640	1.00000	10469	hCG22555.3	TIMM44	translocase of inner mitochondrial membrane 44 homolog (yeast)
-0.55320	172155	0.09040	0.00300	0.99700	0.00000	0.00000	77.60390	0.07390	1.00000	130.66190	0.05200	1.00000	-0.72770	0.16910	0.04460	0.95630	0.00820	0.00000	67.84780	0.04620	1.00000	122.82170	0.16270	1.00000	1163	hCG1739274.3	CKS1B	CDC28 protein kinase regulatory subunit 1B
-0.55480	143651	0.07230	0.00110	0.99890	0.00000	0.00000	72.85680	0.04310	1.00000	122.80570	0.05800	1.00000	-0.52920	0.15310	0.10700	0.89520	0.02050	0.00000	73.77290	0.04090	1.00000	116.38320	0.14750	1.00000	11065	hCG38372.3	UBE2C	ubiquitin-conjugating enzyme E2C
-0.55630	150241	0.18020	0.06700	0.93350	0.00830	0.00200	3.83400	0.16490	0.99800	6.46940	0.07270	1.00000	-0.60240	0.21120	0.12700	0.88230	0.04030	0.00000	3.50340	0.10690	1.00000	5.81470	0.18220	1.00000	4690	hCG2039389	NCK1	NCK adaptor protein 1
-0.55970	173749	0.18920	0.09460	0.90740	0.01830	0.00320	3.46870	0.14990	0.99680	5.86660	0.11540	1.00000	-0.64990	0.16240	0.03530	0.96490	0.00380	0.00000	3.23000	0.11570	1.00000	5.54030	0.11390	1.00000	2787	null	GNG5	guanine nucleotide binding protein (G protein), gamma 5
-0.56210	135111	0.08150	0.00170	0.99830	0.00000	0.00000	69.34380	0.05810	1.00000	117.47780	0.05720	1.00000	-0.70260	0.16550	0.04530	0.95550	0.00770	0.00000	60.61410	0.05750	1.00000	107.83440	0.15520	1.00000	11235	hCG27561.4	PDCD10	programmed cell death 10
-0.56330	174731	0.17110	0.05450	0.94570	0.00550	0.00020	5.30160	0.15560	0.99980	8.98900	0.07120	1.00000	-0.54170	0.19310	0.11930	0.88480	0.02790	0.00000	4.31210	0.14100	1.00000	6.86200	0.13200	1.00000	3156	hCG1757337.2	HMGCR	3-hydroxy-3-methylglutaryl-Coenzyme A reductase
-0.56630	161470	0.15060	0.03790	0.96220	0.00250	0.00000	15.04380	0.13090	1.00000	25.56000	0.07440	1.00000	-0.62920	0.14340	0.04050	0.95970	0.00440	0.00000	13.00450	0.06320	1.00000	21.98840	0.12870	1.00000	57045	hCG37876.2	TWSG1	twisted gastrulation homolog 1 (Drosophila)
-0.56700	187672	0.18690	0.09630	0.90610	0.01970	0.00360	3.34770	0.13570	0.99640	5.69090	0.12850	1.00000	-0.75220	0.23160	0.06330	0.93980	0.01650	0.00050	2.50810	0.16340	0.99950	4.61820	0.16410	1.00000	51773	hCG2039980	HBXAP	hepatitis B virus x associated protein
-0.56730	222779	0.19600	0.11050	0.89360	0.02650	0.05500	1.98110	0.13670	0.94500	3.36840	0.14050	1.00000	-0.94420	0.25790	0.01600	0.98430	0.00260	0.05000	1.47700	0.22490	0.95010	3.10670	0.12620	0.99990	205327	hCG20963.2	FLJ38973	null
-0.56770	229592	0.10840	0.02330	0.97670	0.00080	0.00000	27.94640	0.04370	1.00000	47.52720	0.09920	1.00000	-0.64080	0.17180	0.07050	0.93140	0.01420	0.00000	24.58290	0.06790	1.00000	41.90000	0.15780	1.00000	null	hCG28992.1	null	null
-0.56810	210985	0.16820	0.08580	0.91570	0.01540	0.00000	15.67730	0.10080	1.00000	26.67060	0.13460	1.00000	-0.51290	0.13060	0.04770	0.95230	0.00260	0.00000	16.54330	0.10500	1.00000	25.80470	0.07760	1.00000	56902	hCG22217.3	LOC56902	null
-0.57010	134551	0.17320	0.06840	0.93220	0.00950	0.00140	3.89040	0.13950	0.99860	6.62730	0.10270	1.00000	-0.66920	0.18840	0.05990	0.94150	0.01160	0.00000	3.29270	0.12070	1.00000	5.72400	0.14470	1.00000	5274	hCG27559.3	SERPINI1	serpin peptidase inhibitor, clade I (neuroserpin), member 1
-0.57330	109321	0.12670	0.02870	0.97130	0.00140	0.00000	15.87580	0.08540	1.00000	27.10530	0.09360	1.00000	-0.80890	0.15820	0.02010	0.98010	0.00260	0.00000	13.00960	0.04550	1.00000	24.91530	0.15150	1.00000	387882	hCG1820713.1	LOC387882	null
-0.57470	200111	0.08720	0.00170	0.99830	0.00000	0.00000	10.96430	0.06780	1.00000	18.73840	0.05490	1.00000	-0.70530	0.12260	0.00220	0.99780	0.00000	0.00000	10.52740	0.09790	1.00000	18.76400	0.07380	1.00000	9703	hCG31795.2	KIAA0100	KIAA0100
-0.57940	203183	0.12230	0.02320	0.97680	0.00090	0.00000	57.07110	0.08150	1.00000	97.84910	0.09120	1.00000	-0.70000	0.12150	0.00440	0.99560	0.00010	0.00000	51.87570	0.08280	1.00000	92.12310	0.08890	1.00000	26509	hCG39530.3	FER1L3	fer-1-like 3, myoferlin (C. elegans)
-0.58030	106681	0.11010	0.00650	0.99350	0.00010	0.00000	28.04890	0.09360	1.00000	48.12090	0.05800	1.00000	-0.57810	0.15680	0.07820	0.92310	0.01330	0.00000	27.51860	0.06630	1.00000	44.91020	0.14210	1.00000	null	hCG40387.3	null	null
-0.58350	207117	0.09930	0.00620	0.99380	0.00000	0.00000	33.67660	0.06780	1.00000	57.90310	0.07250	1.00000	-0.45600	0.13740	0.12410	0.87700	0.01750	0.00000	35.17510	0.07070	1.00000	52.74450	0.11780	1.00000	3692	hCG38212.4	ITGB4BP	integrin beta 4 binding protein
-0.58820	197519	0.09380	0.00340	0.99660	0.00000	0.00000	45.37010	0.06600	1.00000	78.26410	0.06670	1.00000	-0.60230	0.14930	0.04690	0.95340	0.00510	0.00000	44.77710	0.09050	1.00000	74.30940	0.11880	1.00000	113246	hCG25951.4	GRCC10	null
-0.58820	210479	0.20590	0.12520	0.88270	0.03740	0.00000	10.98820	0.11290	1.00000	18.95500	0.17220	1.00000	-1.10190	0.40370	0.01400	0.98650	0.00290	0.01270	8.00820	0.40060	0.98730	18.78970	0.05020	1.00000	64841	hCG22673.2|hCG2005056	GNPNAT1	glucosamine-phosphate N-acetyltransferase 1
-0.59330	181294	0.17000	0.05690	0.94360	0.00730	0.00030	4.93440	0.13240	0.99970	8.54200	0.10660	1.00000	-0.37310	0.12530	0.18230	0.81860	0.02230	0.00000	4.44740	0.08390	1.00000	6.29670	0.09310	1.00000	55196	hCG1647874.3	FLJ10652	null
-0.59630	154628	0.07130	0.00010	0.99990	0.00000	0.00000	30.61940	0.05070	1.00000	53.11920	0.05010	1.00000	-0.70170	0.07320	0.00000	1.00000	0.00000	0.00000	28.11510	0.03960	1.00000	49.98720	0.06160	1.00000	9957	hCG38861.2	HS3ST1	heparan sulfate (glucosamine) 3-O-sulfotransferase 1
-0.59640	132194	0.12760	0.03600	0.96410	0.00280	0.00000	60.14990	0.04870	1.00000	104.35280	0.11790	1.00000	-0.54130	0.11190	0.02570	0.97430	0.00080	0.00000	56.07720	0.07200	1.00000	89.21130	0.08570	1.00000	3655	hCG19171.3	ITGA6	integrin, alpha 6
-0.59640	190504	0.10370	0.01170	0.98830	0.00020	0.00000	103.40640	0.04890	1.00000	179.39861	0.09140	1.00000	-0.42320	0.11200	0.11460	0.88570	0.00970	0.00000	94.48150	0.04060	1.00000	138.48981	0.10440	1.00000	71	null	ACTG1	actin, gamma 1
-0.59660	200839	0.11800	0.01440	0.98560	0.00040	0.00000	46.16310	0.08210	1.00000	80.09890	0.08470	1.00000	-0.55540	0.07520	0.00170	0.99830	0.00000	0.00000	46.11870	0.04320	1.00000	74.08890	0.06160	1.00000	10049	hCG1999445	DNAJB6	DnaJ (Hsp40) homolog, subfamily B, member 6
-0.59760	108383	0.14520	0.03430	0.96580	0.00250	0.00000	10.42930	0.10690	1.00000	18.10840	0.09830	1.00000	-0.39830	0.12500	0.14140	0.85900	0.01340	0.00000	10.91920	0.09420	1.00000	15.73210	0.08220	1.00000	9589	hCG34028.4	WTAP	Wilms tumor 1 associated protein
-0.59900	195337	0.21850	0.11770	0.88920	0.03420	0.25810	1.25250	0.15180	0.74200	2.17690	0.15720	0.99980	-0.72840	0.26760	0.07960	0.92560	0.02340	0.09730	1.27710	0.22380	0.90470	2.31300	0.14670	0.99750	5305	hCG23090.3	PIP5K2A	phosphatidylinositol-4-phosphate 5-kinase, type II, alpha
-0.60100	213523	0.12320	0.02930	0.97070	0.00190	0.00000	5.80880	0.04930	1.00000	10.11000	0.11290	1.00000	-0.47940	0.18520	0.16130	0.84520	0.04110	0.00000	5.55150	0.12710	1.00000	8.46090	0.13470	1.00000	79027	hCG1742885.3	ZNF655	zinc finger protein 655
-0.60590	152393	0.11530	0.01380	0.98620	0.00040	0.00000	16.37860	0.07140	1.00000	28.60290	0.09050	1.00000	-0.52760	0.09850	0.00870	0.99130	0.00000	0.00000	15.69050	0.08310	1.00000	24.72620	0.05280	1.00000	55791	hCG39986.4	C1orf103	chromosome 1 open reading frame 103
-0.60870	128305	0.14450	0.02930	0.97080	0.00200	0.00000	14.07650	0.10780	1.00000	24.63040	0.09620	1.00000	-0.44560	0.13900	0.12720	0.87380	0.01700	0.00000	13.88230	0.08830	1.00000	20.66760	0.10730	1.00000	5214	hCG24941.2	PFKP	phosphofructokinase, platelet
-0.61150	190073	0.08930	0.00110	0.99890	0.00000	0.00000	9.64070	0.06580	1.00000	16.90180	0.06030	1.00000	-0.29360	0.10820	0.28740	0.71350	0.03350	0.00000	10.79750	0.06910	1.00000	14.46750	0.08320	1.00000	85236	hCG2005139.1	HIST1H2BK	histone 1, H2bk
-0.61310	103752	0.15520	0.03680	0.96330	0.00330	0.00840	2.84040	0.11720	0.99160	4.98500	0.10180	1.00000	-0.62050	0.17020	0.04120	0.95900	0.00440	0.00010	2.81150	0.13940	0.99990	4.72520	0.09770	1.00000	51421	hCG14791.3	AMOTL2	angiomotin like 2
-0.61610	101949	0.14870	0.04900	0.95140	0.00610	0.00000	6.21770	0.07110	1.00000	10.93500	0.13060	1.00000	-0.80490	0.19890	0.04490	0.95680	0.01040	0.00000	5.03410	0.08960	1.00000	9.61390	0.17760	1.00000	null	hCG1790474.1	null	null
-0.61640	159842	0.12470	0.01000	0.99000	0.00020	0.00010	5.50950	0.10060	0.99990	9.69170	0.07370	1.00000	-0.58230	0.15360	0.06610	0.93460	0.00950	0.00000	5.07100	0.08020	1.00000	8.29960	0.13100	1.00000	9209	hCG17138.2	LRRFIP2	leucine rich repeat (in FLII) interacting protein 2
-0.61710	144879	0.08540	0.00090	0.99910	0.00000	0.00000	23.69660	0.05770	1.00000	41.70550	0.06300	1.00000	-0.45820	0.16280	0.16450	0.84060	0.03800	0.00000	24.14170	0.07970	1.00000	36.25630	0.14190	1.00000	9140	hCG36968.3	ATG12	ATG12 autophagy related 12 homolog (S. cerevisiae)
-0.62050	103382	0.15000	0.01540	0.98460	0.00060	0.00000	14.68680	0.13820	1.00000	25.90840	0.05840	1.00000	-0.65810	0.21160	0.07190	0.93040	0.01580	0.00000	12.24970	0.16220	1.00000	21.13130	0.13590	1.00000	3949	hCG29965.2	LDLR	low density lipoprotein receptor (familial hypercholesterolemia)
-0.62340	180407	0.15410	0.05160	0.94890	0.00700	0.00000	89.61260	0.07570	1.00000	158.40050	0.13420	1.00000	-0.59010	0.18620	0.09930	0.90430	0.02330	0.00000	82.07800	0.10550	1.00000	135.06610	0.15340	1.00000	55110	hCG1773848.3	FLJ10292	null
-0.62520	201106	0.10360	0.00330	0.99670	0.00000	0.00000	30.16450	0.07600	1.00000	53.38820	0.07040	1.00000	-0.50210	0.19710	0.16310	0.84610	0.04740	0.00000	29.84520	0.12540	1.00000	46.20620	0.15200	1.00000	6662	hCG27310.2	SOX9	SRY (sex determining region Y)-box 9 (campomelic dysplasia, autosomal sex-reversal)
-0.62730	154223	0.12460	0.00710	0.99290	0.00010	0.00040	4.51890	0.10460	0.99960	8.00960	0.06770	1.00000	-0.40260	0.14730	0.17400	0.82790	0.02780	0.00000	4.12970	0.11380	1.00000	5.96740	0.09360	1.00000	2632	hCG26798.3	GBE1	glucan (1,4-alpha-), branching enzyme 1 (glycogen branching enzyme, Andersen disease, glycogen storage disease type IV)
-0.62800	192373	0.09630	0.00180	0.99820	0.00000	0.00000	9.58370	0.06930	1.00000	16.99490	0.06690	1.00000	-0.41160	0.13370	0.13430	0.86620	0.01360	0.00000	10.77620	0.10990	1.00000	15.66950	0.07620	1.00000	6273	hCG15472.3	S100A2	S100 calcium binding protein A2
-0.63000	114014	0.14110	0.03740	0.96270	0.00380	0.00000	11.91950	0.06380	1.00000	21.16630	0.12590	1.00000	-0.67630	0.11850	0.00270	0.99730	0.00000	0.00000	11.55160	0.09500	1.00000	20.17960	0.07090	1.00000	50515	hCG2015274.1	CHST11	carbohydrate (chondroitin 4) sulfotransferase 11
-0.63090	136902	0.16030	0.06220	0.93880	0.01070	0.00000	5.83620	0.05880	1.00000	10.37010	0.14910	1.00000	-0.55710	0.15060	0.08170	0.91940	0.01300	0.00000	5.23350	0.06000	1.00000	8.41770	0.13810	1.00000	6782	hCG401123.5	STCH	stress 70 protein chaperone, microsome-associated, 60kDa
-0.63150	129530	0.13980	0.03540	0.96480	0.00340	0.00000	220.80510	0.06400	1.00000	392.51480	0.12430	1.00000	-0.45060	0.16780	0.18490	0.82310	0.04930	0.00000	199.37309	0.06170	1.00000	297.85980	0.15600	1.00000	3309	hCG1640121.3|hCG29661.3|hCG1640400.4	HSPA5	heat shock 70kDa protein 5 (glucose-regulated protein, 78kDa)
-0.63240	107305	0.10680	0.00380	0.99620	0.00000	0.00000	19.40570	0.07780	1.00000	34.51650	0.07310	1.00000	-0.69040	0.23900	0.12480	0.89030	0.04850	0.00000	18.67050	0.08640	1.00000	32.93560	0.22280	1.00000	8087	hCG2021334	FXR1	fragile X mental retardation, autosomal homolog 1
-0.63280	123956	0.24190	0.09570	0.90890	0.02530	0.06450	2.02780	0.20900	0.93550	3.60790	0.12170	1.00000	-0.91580	0.32950	0.04110	0.96130	0.01120	0.05520	1.71700	0.30340	0.94480	3.54100	0.12850	1.00000	57621	hCG21989.2	ZBTB2	zinc finger and BTB domain containing 2
-0.63520	111836	0.13140	0.00590	0.99410	0.00010	0.00000	135.22060	0.11910	1.00000	240.99480	0.05550	1.00000	-0.70040	0.24360	0.11780	0.89570	0.04450	0.00000	118.40310	0.11470	1.00000	210.31810	0.21490	1.00000	10447	hCG1982439|hCG32327.3	FAM3C	family with sequence similarity 3, member C
-0.64040	127242	0.10100	0.00450	0.99550	0.00010	0.00000	46.66940	0.05350	1.00000	83.47170	0.08570	1.00000	-0.75320	0.17100	0.02010	0.98000	0.00210	0.00000	44.76750	0.11810	1.00000	82.48440	0.12360	1.00000	5366	hCG1776475.1	PMAIP1	phorbol-12-myristate-13-acetate-induced protein 1
-0.65060	208663	0.08660	0.00010	0.99990	0.00000	0.00000	205.98940	0.07320	1.00000	371.04181	0.04630	1.00000	-0.57840	0.14230	0.06460	0.93600	0.00880	0.00000	197.45860	0.03990	1.00000	322.32458	0.13660	1.00000	10209	hCG1771529.3	EIF1	eukaryotic translation initiation factor 1
-0.65070	140272	0.20360	0.09200	0.91270	0.02480	0.00000	12.28730	0.11070	1.00000	22.13450	0.17090	1.00000	-0.46710	0.17720	0.17200	0.83530	0.04500	0.00000	11.79590	0.10030	1.00000	17.82480	0.14610	1.00000	64073	hCG42866.3	C19orf33	chromosome 19 open reading frame 33
-0.65180	151850	0.19270	0.06360	0.93780	0.01220	0.04890	2.03530	0.13640	0.95110	3.66930	0.13610	1.00000	-0.60270	0.24670	0.12630	0.88280	0.03990	0.00670	2.01410	0.20090	0.99340	3.34340	0.14310	0.99990	null	null	null	null
-0.65490	214412	0.11610	0.00160	0.99840	0.00000	0.00000	17.18040	0.10360	1.00000	31.03950	0.05250	1.00000	-0.72080	0.17950	0.02640	0.97380	0.00300	0.00000	16.48170	0.13590	1.00000	29.69410	0.11720	1.00000	4281	hCG1811944.1	MID1	midline 1 (Opitz/BBB syndrome)
-0.65500	114866	0.12970	0.01400	0.98600	0.00060	0.00000	10.92520	0.08290	1.00000	19.73920	0.09970	1.00000	-0.82350	0.14980	0.01010	0.99000	0.00080	0.00000	10.24090	0.06990	1.00000	19.81220	0.13250	1.00000	23594	hCG32369.2	ORC6L	origin recognition complex, subunit 6 homolog-like (yeast)
-0.65940	124506	0.15920	0.05020	0.95050	0.00790	0.00000	8.75530	0.06100	1.00000	15.86730	0.14700	1.00000	-0.42370	0.11710	0.11410	0.88610	0.00960	0.00000	8.79850	0.06530	1.00000	12.90120	0.09720	1.00000	128	hCG41483.2	ADH5	alcohol dehydrogenase 5 (class III), chi polypeptide
-0.66060	104287	0.29230	0.11960	0.89180	0.04200	0.04430	2.40440	0.25900	0.95570	4.36130	0.13550	1.00000	-1.03200	0.30610	0.01810	0.98250	0.00380	0.01900	2.10700	0.27390	0.98100	4.70990	0.13660	1.00000	163227	hCG1776606.3	ZNF100	zinc finger protein 100
-0.66640	175386	0.11480	0.00560	0.99440	0.00010	0.00000	18.73950	0.07350	1.00000	34.12640	0.08820	1.00000	-0.71600	0.15480	0.02810	0.97210	0.00330	0.00000	17.80440	0.07100	1.00000	31.97080	0.13760	1.00000	9933	hCG30454.3	KIAA0020	KIAA0020
-0.66990	144765	0.07960	0.00010	0.99990	0.00000	0.00000	49.91570	0.05330	1.00000	91.12160	0.05910	1.00000	-0.82670	0.16170	0.02090	0.97930	0.00300	0.00000	46.07240	0.03890	1.00000	89.32670	0.15700	1.00000	7873	hCG15033.3	ARMET	arginine-rich, mutated in early stage tumors
-0.67700	138519	0.14840	0.01760	0.98250	0.00110	0.00000	6.34090	0.10770	1.00000	11.63240	0.10210	1.00000	-0.70710	0.16670	0.04470	0.95620	0.00760	0.00000	6.19440	0.06020	1.00000	11.05470	0.15540	1.00000	9652	hCG1811113.2	KIAA0372	KIAA0372
-0.67870	123450	0.18470	0.02880	0.97140	0.00290	0.00000	7.93080	0.15990	1.00000	14.56710	0.09250	1.00000	-0.70530	0.28360	0.11920	0.89500	0.04600	0.00000	7.36380	0.21090	1.00000	13.12550	0.18960	1.00000	4929	hCG38357.2	NR4A2	nuclear receptor subfamily 4, group A, member 2
-0.68240	234197	0.28680	0.12180	0.89170	0.04560	0.00090	5.47230	0.23030	0.99910	10.07680	0.17090	1.00000	-0.88290	0.27660	0.07610	0.93290	0.02880	0.00000	4.64750	0.16150	1.00000	9.36870	0.22460	1.00000	null	hCG1655177.2	null	null
-0.68320	166755	0.07110	0.00000	1.00000	0.00000	0.00000	28.87250	0.05020	1.00000	53.19580	0.05040	1.00000	-0.69480	0.12480	0.01290	0.98710	0.00070	0.00000	29.05050	0.04710	1.00000	51.40280	0.11560	1.00000	null	hCG1820529.2	null	null
-0.68340	115907	0.19730	0.04790	0.95290	0.00800	0.01060	2.82830	0.15340	0.98940	5.21180	0.12400	1.00000	-0.72920	0.33270	0.10410	0.90680	0.03790	0.03880	1.95720	0.30900	0.96120	3.54680	0.12320	1.00000	1997	hCG32769.3	ELF1	E74-like factor 1 (ets domain transcription factor)
-0.68620	214045	0.15590	0.03250	0.96770	0.00380	0.00000	6.69760	0.08240	1.00000	12.36570	0.13240	1.00000	-0.65930	0.18000	0.05910	0.94210	0.01080	0.00000	6.35120	0.10700	1.00000	10.96500	0.14470	1.00000	196294	hCG1640827.4	IMMP1L	IMP1 inner mitochondrial membrane peptidase-like (S. cerevisiae)
-0.68710	211255	0.16160	0.01250	0.98750	0.00060	0.00070	4.36740	0.14210	0.99930	8.06870	0.07690	1.00000	-0.51230	0.19200	0.13310	0.87120	0.03100	0.00000	4.25060	0.14870	1.00000	6.62750	0.12150	1.00000	2673	hCG16855.3	GFPT1	glutamine-fructose-6-phosphate transaminase 1
-0.69380	152476	0.19380	0.03780	0.96270	0.00530	0.00000	13.29430	0.15710	1.00000	24.67450	0.11340	1.00000	-0.68960	0.18150	0.04180	0.95870	0.00630	0.00000	14.48150	0.12590	1.00000	25.53200	0.13080	1.00000	8880	hCG24060.3	FUBP1	far upstream element (FUSE) binding protein 1
-0.69760	102926	0.17670	0.03100	0.96930	0.00370	0.00000	9.17760	0.13170	1.00000	17.07960	0.11780	1.00000	-0.55230	0.20270	0.10660	0.89640	0.02290	0.00000	7.66680	0.17150	1.00000	12.29050	0.10810	1.00000	5054	hCG17353.3	SERPINE1	serpin peptidase inhibitor, clade E (nexin, plasminogen activator inhibitor type 1), member 1
-0.70610	125108	0.22070	0.03580	0.96460	0.00500	0.00010	7.88350	0.20450	0.99990	14.75770	0.08310	1.00000	-0.45510	0.11410	0.06040	0.93960	0.00230	0.00000	7.22870	0.09160	1.00000	10.83310	0.06810	1.00000	29123	hCG1980824	ANKRD11	ankyrin repeat domain 11
-0.70950	204787	0.09530	0.00060	0.99940	0.00000	0.00000	18.74760	0.05770	1.00000	35.17660	0.07590	1.00000	-0.73450	0.09000	0.00020	0.99980	0.00000	0.00000	17.80010	0.05460	1.00000	32.37580	0.07160	1.00000	2152	hCG32037.2	F3	coagulation factor III (thromboplastin, tissue factor)
-0.71040	105488	0.16360	0.02180	0.97830	0.00200	0.00000	9.70290	0.11640	1.00000	18.21750	0.11500	1.00000	-0.78440	0.20670	0.05330	0.94910	0.01320	0.00000	8.79760	0.10300	1.00000	16.56410	0.17920	1.00000	null	hCG18385.3	null	null
-0.71170	196695	0.11540	0.00100	0.99900	0.00000	0.00000	225.06441	0.09400	1.00000	422.94730	0.06700	1.00000	-0.65520	0.14020	0.03350	0.96670	0.00350	0.00000	217.62920	0.04790	1.00000	374.64941	0.13180	1.00000	8870	hCG26002.2	IER3	immediate early response 3
-0.72160	142445	0.11920	0.00050	0.99950	0.00000	0.00000	13.44880	0.10650	1.00000	25.44770	0.05350	1.00000	-0.81000	0.14160	0.01000	0.99000	0.00080	0.00000	13.12560	0.04880	1.00000	25.15600	0.13290	1.00000	null	hCG1640040.3	null	null
-0.72630	215616	0.17630	0.01290	0.98720	0.00080	0.00000	32.40440	0.15540	1.00000	61.51430	0.08320	1.00000	-0.74450	0.23950	0.06360	0.93940	0.01630	0.00000	29.14120	0.18380	1.00000	53.37230	0.15350	1.00000	3422	hCG24699.2	IDI1	isopentenyl-diphosphate delta isomerase 1
-0.72640	116725	0.28370	0.08360	0.92220	0.02550	0.01600	3.08520	0.24930	0.98400	5.85700	0.13550	1.00000	-1.04580	0.27460	0.03770	0.96540	0.01190	0.00080	2.53040	0.17480	0.99930	5.71090	0.21180	0.99990	25923	hCG2017313.2	DKFZP564J0863	null
-0.73440	171974	0.14130	0.00240	0.99760	0.00000	0.00030	4.73370	0.12430	0.99970	9.03690	0.06730	1.00000	-0.72920	0.14440	0.00500	0.99500	0.00010	0.00000	4.62380	0.11870	1.00000	8.37930	0.08220	1.00000	2621	hCG2043386	GAS6	growth arrest-specific 6
-0.73980	174573	0.20960	0.06010	0.94240	0.01460	0.00000	9.82200	0.12560	1.00000	18.82060	0.16780	1.00000	-0.59380	0.10220	0.00690	0.99310	0.00010	0.00000	10.07480	0.06760	1.00000	16.62130	0.07670	1.00000	3482	hCG2029888	IGF2R	insulin-like growth factor 2 receptor
-0.74290	234493	0.19480	0.04250	0.95850	0.00790	0.00060	4.38180	0.12570	0.99940	8.41470	0.14880	1.00000	-0.50850	0.20310	0.14940	0.85740	0.03980	0.00000	4.41160	0.15730	1.00000	6.86070	0.12840	1.00000	221035	hCG1812775.1	C10orf74	chromosome 10 open reading frame 74
-0.75560	132469	0.11170	0.00050	0.99950	0.00000	0.00000	13.00030	0.08440	1.00000	25.18580	0.07320	1.00000	-0.73690	0.20580	0.07730	0.92760	0.02270	0.00000	12.85060	0.06120	1.00000	23.41210	0.19650	1.00000	26872|256227	hCG1742011.2	STEAP1|MGC87042	six transmembrane epithelial antigen of the prostate 1
-0.75620	139346	0.18880	0.02440	0.97580	0.00300	0.00000	6.81010	0.14430	1.00000	13.19850	0.12170	1.00000	-0.94880	0.27490	0.05630	0.94920	0.01950	0.00000	5.68140	0.16970	1.00000	11.98860	0.21630	1.00000	64843	hCG40798.3	ISL2	ISL2 transcription factor, LIM/homeodomain, (islet-2)
-0.75830	206665	0.17130	0.01770	0.98240	0.00170	0.00000	11.86630	0.12290	1.00000	23.03160	0.11930	1.00000	-0.68080	0.16260	0.03150	0.96870	0.00350	0.00000	10.58290	0.10670	1.00000	18.54520	0.12270	1.00000	8476	null	CDC42BPA	CDC42 binding protein kinase alpha (DMPK-like)
-0.76530	104245	0.11020	0.00100	0.99900	0.00000	0.00000	68.12440	0.06600	1.00000	132.86400	0.08820	1.00000	-0.79260	0.19230	0.04570	0.95590	0.01030	0.00000	65.26640	0.07350	1.00000	123.58780	0.17770	1.00000	5705	hCG41818.2	PSMC5	proteasome (prosome, macropain) 26S subunit, ATPase, 5
-0.76600	100596	0.15330	0.00900	0.99100	0.00050	0.00000	6.08620	0.10860	1.00000	11.87620	0.10820	1.00000	-0.73350	0.18390	0.04010	0.96060	0.00690	0.00000	5.63000	0.10950	1.00000	10.23270	0.14780	1.00000	1054	hCG20141.2	CEBPG	CCAAT/enhancer binding protein (C/EBP), gamma
-0.76640	144688	0.14950	0.01750	0.98260	0.00170	0.00000	17.02090	0.06130	1.00000	33.22300	0.13630	1.00000	-0.47480	0.14450	0.12270	0.87890	0.01990	0.00000	16.21320	0.06860	1.00000	24.63190	0.12720	1.00000	56180	hCG1980778	MOSPD1	motile sperm domain containing 1
-0.76730	211278	0.15340	0.00250	0.99750	0.00010	0.00000	26.06740	0.13680	1.00000	50.91090	0.06950	1.00000	-0.49400	0.20080	0.15320	0.85310	0.03920	0.00000	24.37670	0.16310	1.00000	37.52920	0.11720	1.00000	4907	hCG401111.4	NT5E	5'-nucleotidase, ecto (CD73)
-0.76850	209566	0.13420	0.00940	0.99060	0.00060	0.00000	12.66630	0.05360	1.00000	24.75900	0.12300	1.00000	-0.86900	0.18970	0.03100	0.96990	0.00650	0.00000	11.27940	0.06400	1.00000	22.51950	0.17860	1.00000	3422	null	IDI1	isopentenyl-diphosphate delta isomerase 1
-0.76950	183334	0.10070	0.00020	0.99980	0.00000	0.00000	11.28260	0.06920	1.00000	22.06880	0.07310	1.00000	-0.62060	0.24590	0.12330	0.88640	0.04010	0.00000	11.50300	0.18880	1.00000	19.33440	0.15760	1.00000	null	hCG21666.3	null	null
-0.77020	157577	0.15560	0.01970	0.98040	0.00220	0.00000	14.07120	0.06910	1.00000	27.53780	0.13940	1.00000	-0.62470	0.20870	0.10830	0.89820	0.03140	0.00000	12.91600	0.11660	1.00000	21.77030	0.17310	1.00000	6307	hCG16097.3	SC4MOL	sterol-C4-methyl oxidase-like
-0.77690	142320	0.11450	0.00080	0.99920	0.00000	0.00000	26.48120	0.07840	1.00000	52.06600	0.08350	1.00000	-0.66950	0.16520	0.05470	0.94640	0.00970	0.00000	23.22680	0.05860	1.00000	40.38470	0.15450	1.00000	1266	hCG31913.3	CNN3	calponin 3, acidic
-0.77790	105377	0.19250	0.02310	0.97710	0.00300	0.01770	2.54450	0.14620	0.98230	5.00630	0.12530	1.00000	-1.12410	0.31090	0.05540	0.95280	0.02300	0.01050	1.78650	0.17130	0.99110	4.25660	0.25950	0.99840	1491	hCG21682.4	CTH	cystathionase (cystathionine gamma-lyase)
-0.78040	227711	0.35960	0.11580	0.90210	0.04970	0.45860	0.90060	0.31370	0.54160	1.77500	0.17580	0.99800	-0.70720	0.28760	0.10230	0.90700	0.03510	0.15570	1.16470	0.24310	0.84860	2.07870	0.15370	0.99390	7639	hCG1818873.1	ZNF85	zinc finger protein 85 (HPF4, HTF1)
-0.78230	167079	0.24920	0.07670	0.92940	0.02470	0.05630	2.00320	0.15900	0.94370	3.95330	0.19190	1.00000	-0.64590	0.23890	0.12550	0.88660	0.04440	0.00120	2.19080	0.14310	0.99900	3.74740	0.19130	0.99980	978	hCG37690.3	CDA	cytidine deaminase
-0.78310	223217	0.07700	0.00000	1.00000	0.00000	0.00000	11.13360	0.05270	1.00000	21.98380	0.05620	1.00000	-0.83200	0.19910	0.03850	0.96280	0.00850	0.00000	9.68500	0.09280	1.00000	18.84740	0.17610	1.00000	9519	null	TBPL1	TBP-like 1
-0.79330	234317	0.20890	0.02750	0.97290	0.00430	0.00030	5.07560	0.16320	0.99970	10.09350	0.13040	1.00000	-0.52570	0.20950	0.15680	0.85330	0.04800	0.00000	5.79410	0.14090	1.00000	9.11820	0.15510	1.00000	null	hCG1643578.4	null	null
-0.79580	177412	0.13670	0.00550	0.99450	0.00020	0.00000	77.96600	0.07580	1.00000	155.30840	0.11370	1.00000	-0.81720	0.17410	0.01610	0.98410	0.00180	0.00000	72.91410	0.11010	1.00000	140.43941	0.13490	1.00000	90102	hCG2036872	PHLDB2	pleckstrin homology-like domain, family B, member 2
-0.79810	214773	0.10740	0.00070	0.99930	0.00000	0.00000	21.74050	0.05500	1.00000	43.37560	0.09220	1.00000	-0.69200	0.20110	0.08950	0.91630	0.02650	0.00000	23.47740	0.05230	1.00000	41.46250	0.19420	1.00000	4129	hCG16825.3	MAOB	monoamine oxidase B
-0.79990	102559	0.13480	0.00240	0.99760	0.00010	0.00010	5.42420	0.09480	0.99990	10.83590	0.09580	1.00000	-0.70210	0.15260	0.01240	0.98760	0.00070	0.00000	5.02030	0.11960	1.00000	8.92820	0.09480	1.00000	23198	hCG17341.3	PSME4	proteasome (prosome, macropain) activator subunit 4
-0.80000	119656	0.13620	0.00120	0.99880	0.00000	0.00000	8.50270	0.10880	1.00000	16.98730	0.08190	1.00000	-0.61360	0.20830	0.08500	0.91760	0.01860	0.00000	7.56740	0.16580	1.00000	12.65780	0.12610	1.00000	6990	hCG1986899	DYNLT3	dynein, light chain, Tctex-type 3
-0.80430	104254	0.16830	0.00890	0.99110	0.00060	0.01420	2.60580	0.12690	0.98580	5.22140	0.11050	1.00000	-0.75280	0.29940	0.10430	0.90790	0.03970	0.00630	2.32450	0.23560	0.99380	4.28180	0.18480	0.99990	9791	hCG15747.3	PTDSS1	phosphatidylserine synthase 1
-0.80650	111298	0.11400	0.00170	0.99830	0.00000	0.00000	33.16920	0.04780	1.00000	66.56800	0.10350	1.00000	-0.77150	0.17680	0.02340	0.97680	0.00300	0.00000	30.31950	0.11410	1.00000	56.57820	0.13500	1.00000	80351	hCG17907.2	TNKS2	tankyrase, TRF1-interacting ankyrin-related ADP-ribose polymerase 2
-0.81140	174556	0.14800	0.00120	0.99880	0.00000	0.00000	52.56320	0.12750	1.00000	105.84900	0.07510	1.00000	-0.67370	0.24260	0.11570	0.89530	0.04070	0.00000	44.10300	0.14640	1.00000	76.90650	0.19350	1.00000	10365	hCG36957.3	KLF2	Kruppel-like factor 2 (lung)
-0.81320	217773	0.19840	0.04650	0.95540	0.01120	0.00000	15.84650	0.07450	1.00000	31.95030	0.18390	1.00000	-0.65380	0.13930	0.03010	0.97000	0.00280	0.00000	14.71350	0.05960	1.00000	25.30500	0.12590	1.00000	23499	hCG2031953	MACF1	microtubule-actin crosslinking factor 1
-0.81560	155832	0.16660	0.00470	0.99530	0.00020	0.03360	2.21290	0.13730	0.96640	4.46920	0.09430	1.00000	-0.77990	0.25800	0.06820	0.93630	0.02010	0.00390	2.15030	0.19520	0.99610	4.03600	0.16870	1.00000	10052	hCG1643215.1	GJA7	gap junction protein, alpha 7, 45kDa (connexin 45)
-0.81570	169301	0.19280	0.01020	0.98990	0.00080	0.05700	2.00700	0.16470	0.94300	4.05360	0.10020	1.00000	-1.07830	0.35800	0.03840	0.96510	0.01270	0.06740	1.62930	0.30610	0.93270	3.76080	0.18570	0.99990	55521	hCG37562.3	TRIM36	tripartite motif-containing 36
-0.81760	199183	0.15220	0.00510	0.99490	0.00020	0.00080	4.10480	0.10710	0.99920	8.30110	0.10820	1.00000	-0.84970	0.20560	0.03220	0.96870	0.00660	0.00010	2.78320	0.12050	0.99990	5.48310	0.16660	1.00000	null	hCG2040228	null	null
-0.81940	182906	0.34790	0.07710	0.93020	0.02670	0.14720	1.72500	0.32270	0.85280	3.49290	0.12990	1.00000	-1.13710	0.40970	0.03260	0.97020	0.01070	0.33940	0.97960	0.37540	0.66150	2.35530	0.16420	0.99710	6674	hCG15689.3	SPAG1	sperm associated antigen 1
-0.83070	207167	0.08450	0.00000	1.00000	0.00000	0.00000	12.91190	0.06190	1.00000	26.35030	0.05750	1.00000	-0.56880	0.15430	0.07980	0.92140	0.01320	0.00000	13.69600	0.06440	1.00000	22.20780	0.14020	1.00000	25978	hCG27849.3	CHMP2B	chromatin modifying protein 2B
-0.83640	219856	0.10190	0.00020	0.99980	0.00000	0.00000	33.63760	0.05170	1.00000	68.91860	0.08780	1.00000	-0.72540	0.15420	0.02340	0.97670	0.00250	0.00000	35.49390	0.07960	1.00000	64.15100	0.13210	1.00000	5705	hCG41818.2	PSMC5	proteasome (prosome, macropain) 26S subunit, ATPase, 5
-0.84410	187290	0.19670	0.00790	0.99210	0.00060	0.17960	1.44790	0.17060	0.82040	2.98250	0.09800	1.00000	-0.98830	0.30220	0.04220	0.96110	0.01310	0.03780	1.60640	0.23600	0.96250	3.48370	0.18870	0.99970	84909	hCG2003660	C9orf3	chromosome 9 open reading frame 3
-0.85180	122610	0.16790	0.01690	0.98330	0.00220	0.00060	4.15590	0.07210	0.99940	8.60610	0.15160	1.00000	-1.16660	0.27070	0.03340	0.96980	0.01140	0.00010	3.35110	0.13230	1.00000	8.22370	0.23620	0.99990	91750	hCG21722.2	C14orf46	chromosome 14 open reading frame 46
-0.85620	227710	0.16480	0.00110	0.99890	0.00000	0.02950	2.29650	0.14850	0.97050	4.77020	0.07150	1.00000	-0.61590	0.18790	0.08340	0.91910	0.01810	0.00010	2.62440	0.11660	0.99990	4.39650	0.14730	1.00000	10793	hCG1773147.3	ZNF273	zinc finger protein 273
-0.85750	148356	0.25550	0.05470	0.94890	0.01620	0.00000	7.45340	0.17570	1.00000	15.49580	0.18550	1.00000	-0.68550	0.27240	0.10760	0.90190	0.03660	0.00000	6.41800	0.21970	1.00000	11.28370	0.16100	1.00000	57630	hCG1811386.1	SH3MD2	SH3 multiple domains 2
-0.86140	157377	0.17400	0.00470	0.99530	0.00030	0.00000	7.76160	0.13920	1.00000	16.18110	0.10440	1.00000	-0.65120	0.22130	0.09400	0.91100	0.02590	0.00000	7.81220	0.15390	1.00000	13.41180	0.15900	1.00000	9527	hCG1730990.2	GOSR1	golgi SNAP receptor complex member 1
-0.86890	126008	0.13490	0.00210	0.99790	0.00010	0.00000	25.56500	0.07600	1.00000	53.57440	0.11140	1.00000	-0.93880	0.20490	0.00330	0.99670	0.00020	0.00000	25.02200	0.18070	1.00000	52.43410	0.09650	1.00000	902	hCG37006.3	CCNH	cyclin H
-0.87090	186758	0.11650	0.00000	1.00000	0.00000	0.00000	8.68290	0.09640	1.00000	18.22080	0.06540	1.00000	-0.81000	0.27250	0.09630	0.91610	0.03810	0.00000	7.43750	0.15200	1.00000	14.25430	0.22620	1.00000	196394	hCG39179.5	LOC196394	null
-0.88330	146472	0.10090	0.00000	1.00000	0.00000	0.00000	25.87610	0.07310	1.00000	54.76840	0.06960	1.00000	-0.78260	0.22130	0.06690	0.93740	0.01950	0.00000	24.10070	0.10860	1.00000	45.32190	0.19280	1.00000	57122	hCG21433.2	NUP107	nucleoporin 107kDa
-0.89480	181362	0.12190	0.00090	0.99910	0.00000	0.00000	7.00950	0.05730	1.00000	14.95480	0.10760	1.00000	-0.41720	0.16980	0.18320	0.82080	0.03760	0.00000	7.21040	0.14240	1.00000	10.52540	0.09240	1.00000	51320	hCG1640298.2	RKHD2	ring finger and KH domain containing 2
-0.89610	139259	0.15860	0.00210	0.99790	0.00010	0.00120	3.88740	0.11970	0.99880	8.30130	0.10410	1.00000	-1.00850	0.14590	0.00020	0.99980	0.00000	0.00000	4.32970	0.11000	1.00000	9.52210	0.09590	1.00000	152485	hCG38981.2	LOC152485	null
-0.90620	176962	0.24150	0.01480	0.98540	0.00210	0.00950	3.17330	0.21100	0.99050	6.82420	0.11750	1.00000	-0.99370	0.44700	0.08240	0.93210	0.03700	0.04740	2.62000	0.40420	0.95260	5.70330	0.19080	1.00000	794	hCG2011413	CALB2	calbindin 2, 29kDa (calretinin)
-0.91540	186158	0.12310	0.00080	0.99920	0.00000	0.00000	8.01840	0.05780	1.00000	17.35400	0.10870	1.00000	-0.74160	0.21320	0.04670	0.95450	0.00930	0.00000	7.88610	0.15910	1.00000	14.41470	0.14190	1.00000	143187	hCG1811152.1	VTI1A	vesicle transport through interaction with t-SNAREs homolog 1A (yeast)
-0.92210	150353	0.10290	0.00000	1.00000	0.00000	0.00000	6.76360	0.08110	1.00000	14.70640	0.06340	1.00000	-0.76030	0.20310	0.07000	0.93430	0.02010	0.00000	7.54050	0.04610	1.00000	13.96280	0.19780	1.00000	3489	hCG43768.2	IGFBP6	insulin-like growth factor binding protein 6
-0.92500	198606	0.24520	0.02200	0.97850	0.00420	0.00090	4.77670	0.19660	0.99910	10.40650	0.14660	1.00000	-1.05440	0.31170	0.05430	0.95250	0.02090	0.00030	3.59110	0.20500	0.99980	8.15280	0.23480	0.99990	2012	hCG26571.3	EMP1	epithelial membrane protein 1
-0.92680	161734	0.21720	0.00850	0.99150	0.00090	0.00380	3.56880	0.18260	0.99620	7.78480	0.11760	1.00000	-0.91330	0.32860	0.08410	0.92830	0.03510	0.00390	2.62140	0.23850	0.99630	5.39680	0.22600	0.99980	25932	hCG24047.3	CLIC4	chloride intracellular channel 4
-0.93440	145550	0.07840	0.00000	1.00000	0.00000	0.00000	72.36110	0.06070	1.00000	158.68120	0.04960	1.00000	-0.64820	0.12520	0.01270	0.98730	0.00050	0.00000	68.03770	0.07900	1.00000	116.56480	0.09710	1.00000	6282	hCG16921.3	S100A11	S100 calcium binding protein A11 (calgizzarin)
-0.94270	184396	0.08260	0.00000	1.00000	0.00000	0.00000	32.41190	0.05440	1.00000	71.48470	0.06210	1.00000	-0.90600	0.21320	0.04280	0.95970	0.01180	0.00000	31.49950	0.06470	1.00000	64.52310	0.20310	1.00000	10436	hCG25956.5	C2F	null
-0.94340	131675	0.25520	0.01780	0.98250	0.00310	0.00970	3.20410	0.21710	0.99030	7.07030	0.13420	1.00000	-0.70270	0.23020	0.06510	0.93730	0.01510	0.00020	3.09410	0.18510	0.99980	5.50480	0.13690	1.00000	5142	hCG1811271.2	PDE4B	phosphodiesterase 4B, cAMP-specific (phosphodiesterase E4 dunce homolog, Drosophila)
-0.97630	197310	0.10430	0.00000	1.00000	0.00000	0.00000	35.44510	0.08200	1.00000	80.01810	0.06450	1.00000	-0.78260	0.24410	0.07560	0.93030	0.02410	0.00000	31.97270	0.14880	1.00000	60.12570	0.19350	1.00000	3475	hCG15767.3	IFRD1	interferon-related developmental regulator 1
-0.97680	172727	0.15430	0.00240	0.99760	0.00010	0.00000	175.00500	0.08670	1.00000	395.21689	0.12760	1.00000	-0.91020	0.15420	0.00600	0.99400	0.00050	0.00000	158.79240	0.07220	1.00000	326.23151	0.13630	1.00000	306	hCG24350.3	ANXA3	annexin A3
-0.97920	102286	0.25330	0.01570	0.98470	0.00270	0.05100	2.15890	0.20990	0.94900	4.88370	0.14180	1.00000	-0.84560	0.33310	0.07310	0.93410	0.02550	0.02700	2.05650	0.29310	0.97300	4.03990	0.15820	1.00000	11227	hCG38386.2	GALNT5	UDP-N-acetyl-alpha-D-galactosamine:polypeptide N-acetylgalactosaminyltransferase 5 (GalNAc-T5)
-0.98040	108119	0.16720	0.00050	0.99950	0.00000	0.00000	14.21900	0.13930	1.00000	32.19130	0.09250	1.00000	-1.10060	0.14250	0.00020	0.99980	0.00000	0.00000	12.82870	0.08610	1.00000	30.07300	0.11360	1.00000	8728	hCG15398.4	ADAM19	ADAM metallopeptidase domain 19 (meltrin beta)
-0.98200	189157	0.15310	0.00020	0.99980	0.00000	0.00790	2.89940	0.12790	0.99210	6.57130	0.08410	1.00000	-0.84360	0.19130	0.01950	0.98080	0.00280	0.00000	3.07900	0.12700	1.00000	6.04030	0.14300	1.00000	57404	hCG19392.4	CYP20A1	cytochrome P450, family 20, subfamily A, polypeptide 1
-0.98740	103666	0.09710	0.00000	1.00000	0.00000	0.00010	5.02090	0.06620	0.99990	11.42250	0.07110	1.00000	-0.87740	0.25160	0.06840	0.93840	0.02410	0.00000	5.48290	0.12000	1.00000	11.01090	0.22110	1.00000	4893	hCG38454.2	NRAS	neuroblastoma RAS viral (v-ras) oncogene homolog
-0.99260	185644	0.16230	0.00210	0.99790	0.00010	0.00000	20.42690	0.10360	1.00000	46.63710	0.12490	1.00000	-0.95830	0.27000	0.07770	0.93400	0.03260	0.00010	17.21190	0.07000	1.00000	36.55870	0.26080	0.99990	57402	null	S100A14	S100 calcium binding protein A14
-0.99360	193122	0.22030	0.00530	0.99470	0.00050	0.00910	3.04730	0.18500	0.99090	6.96240	0.11970	1.00000	-0.80000	0.21670	0.04960	0.95250	0.01210	0.00010	2.83380	0.12960	0.99990	5.39370	0.17370	1.00000	3157	hCG36936.3	HMGCS1	3-hydroxy-3-methylglutaryl-Coenzyme A synthase 1 (soluble)
-1.00890	202508	0.13070	0.00070	0.99930	0.00000	0.00000	6.74530	0.05290	1.00000	15.57580	0.11950	1.00000	-1.02740	0.17440	0.00290	0.99710	0.00020	0.00000	6.61370	0.11120	1.00000	14.73710	0.13430	1.00000	26751	hCG1990170	SH3YL1	SH3 domain containing, Ysc84-like 1 (S. cerevisiae)
-1.01400	212088	0.22900	0.00250	0.99750	0.00020	0.00190	4.32460	0.20840	0.99810	10.02170	0.09500	1.00000	-0.93050	0.18180	0.00220	0.99780	0.00010	0.00000	3.75400	0.15200	1.00000	7.82160	0.09980	1.00000	55107	hCG25101.3	TMEM16A	transmembrane protein 16A
-1.02140	106266	0.17570	0.00020	0.99980	0.00000	0.00250	3.65210	0.15610	0.99750	8.50650	0.08060	1.00000	-1.21980	0.23260	0.00490	0.99520	0.00070	0.00050	2.54090	0.16400	0.99950	6.46930	0.16490	1.00000	221687	hCG1647724.3	RNF182	ring finger protein 182
-1.02380	156864	0.23580	0.02190	0.97900	0.00500	0.00000	9.73290	0.14840	1.00000	22.70690	0.18330	1.00000	-0.86430	0.27200	0.08010	0.92940	0.03050	0.00000	8.30480	0.15200	1.00000	16.52760	0.22560	1.00000	688	hCG32789.3	KLF5	Kruppel-like factor 5 (intestinal)
-1.03010	227570	0.16690	0.00010	0.99990	0.00000	0.00000	8.37630	0.14890	1.00000	19.62770	0.07540	1.00000	-1.27950	0.25260	0.01600	0.98490	0.00440	0.00000	7.26380	0.12730	1.00000	19.27670	0.21820	1.00000	5567	hCG23660.2	PRKACB	protein kinase, cAMP-dependent, catalytic, beta
-1.03330	146916	0.26840	0.00310	0.99700	0.00020	0.00520	4.19400	0.25790	0.99480	9.84960	0.07440	1.00000	-0.63390	0.22680	0.09210	0.91200	0.02350	0.00000	4.27250	0.18190	1.00000	7.24760	0.13540	1.00000	2152	hCG32037.2	F3	coagulation factor III (thromboplastin, tissue factor)
-1.03450	228070	0.26520	0.01410	0.98620	0.00260	0.34810	1.09620	0.21990	0.65190	2.57650	0.14830	1.00000	-1.62420	0.44210	0.00280	0.99730	0.00050	0.53000	0.77360	0.41350	0.46990	2.60690	0.15650	0.99890	null	hCG1774416.3	null	null
-1.03690	211412	0.07900	0.00000	1.00000	0.00000	0.00000	9.30500	0.05270	1.00000	21.90740	0.05880	1.00000	-0.79060	0.14310	0.01090	0.98920	0.00080	0.00000	9.09710	0.06160	1.00000	17.20200	0.12920	1.00000	1316	hCG24940.3	KLF6	Kruppel-like factor 6
-1.05950	205393	0.11540	0.00000	1.00000	0.00000	0.00020	5.04270	0.09470	0.99980	12.05950	0.06590	1.00000	-0.87350	0.18080	0.01570	0.98450	0.00210	0.00000	5.30200	0.10340	1.00000	10.61850	0.14830	1.00000	8930	hCG18741.2	MBD4	methyl-CpG binding domain protein 4
-1.07130	229459	0.17490	0.00310	0.99690	0.00030	0.00000	17.41090	0.09960	1.00000	41.98030	0.14380	1.00000	-0.89560	0.20330	0.03510	0.96640	0.00840	0.00000	15.93090	0.07440	1.00000	32.39960	0.18920	1.00000	null	hCG2043483	null	null
-1.07790	226623	0.09910	0.00000	1.00000	0.00000	0.00000	8.06790	0.07350	1.00000	19.54180	0.06640	1.00000	-1.20930	0.14980	0.00000	1.00000	0.00000	0.00000	7.80390	0.14190	1.00000	19.72510	0.04800	1.00000	2778	null	GNAS	GNAS complex locus
-1.08380	115353	0.11700	0.00000	1.00000	0.00000	0.00000	36.18070	0.08110	1.00000	87.99800	0.08440	1.00000	-0.79490	0.21380	0.05590	0.94700	0.01470	0.00000	34.46040	0.10860	1.00000	65.35910	0.18420	1.00000	1848	hCG26604.2	DUSP6	dual specificity phosphatase 6
-1.08620	161013	0.28110	0.01590	0.98460	0.00340	0.02460	2.66170	0.22900	0.97540	6.48450	0.16300	1.00000	-0.78810	0.30030	0.09980	0.91270	0.03910	0.00240	2.64000	0.22310	0.99770	4.98340	0.20100	0.99990	79027	hCG1742885.3	ZNF655	zinc finger protein 655
-1.09240	160271	0.41940	0.05380	0.95350	0.02140	0.23720	1.41680	0.37080	0.76280	3.46640	0.19600	1.00000	-1.09270	0.41900	0.04600	0.95930	0.01690	0.24580	1.13980	0.38040	0.75500	2.65730	0.17560	0.99850	1051	hCG37893.3	CEBPB	CCAAT/enhancer binding protein (C/EBP), beta
-1.10010	140226	0.10640	0.00000	1.00000	0.00000	0.00000	44.37680	0.06060	1.00000	109.15780	0.08740	1.00000	-0.86610	0.07220	0.00000	1.00000	0.00000	0.00000	45.32040	0.05520	1.00000	90.30540	0.04650	1.00000	7408	hCG20727.3	VASP	vasodilator-stimulated phosphoprotein
-1.10090	216615	0.16130	0.00080	0.99920	0.00000	0.05580	1.93330	0.10080	0.94420	4.75800	0.12590	1.00000	-0.67380	0.21220	0.05560	0.94550	0.01020	0.00030	2.80440	0.17760	0.99970	4.89050	0.11620	1.00000	79963	hCG1981959	ABCA11	ATP-binding cassette, sub-family A (ABC1), member 11 (pseudogene)
-1.10520	101482	0.11270	0.00000	1.00000	0.00000	0.00030	4.57260	0.06970	0.99970	11.28780	0.08860	1.00000	-0.84920	0.20650	0.03790	0.96350	0.00860	0.00000	4.81330	0.10570	1.00000	9.47910	0.17740	1.00000	256979	hCG1817472.2	SUNC1	Sad1 and UNC84 domain containing 1
-1.10680	140496	0.23660	0.00110	0.99890	0.00010	0.00000	11.92460	0.21620	1.00000	29.46880	0.09620	1.00000	-1.12890	0.33130	0.03480	0.96850	0.01160	0.00010	12.21660	0.25800	0.99990	29.20540	0.20790	1.00000	10124	hCG17385.4	ARL4A	ADP-ribosylation factor-like 4A
-1.11000	178643	0.26470	0.00530	0.99480	0.00070	0.02290	2.72070	0.23140	0.97710	6.73850	0.12850	1.00000	-1.10220	0.22630	0.00150	0.99850	0.00010	0.00200	2.39880	0.19820	0.99800	5.62970	0.10930	1.00000	55714	hCG2025760	ODZ3	odz, odd Oz/ten-m homolog 3 (Drosophila)
-1.11250	160343	0.33420	0.01140	0.98890	0.00220	0.25230	1.33420	0.31140	0.74770	3.31030	0.12130	1.00000	-1.48650	0.47910	0.03370	0.97180	0.01440	0.45740	0.84540	0.40490	0.54340	2.58950	0.25610	0.99040	79589	hCG1739726.1	RNF128	ring finger protein 128
-1.11790	128869	0.13080	0.00010	0.99990	0.00000	0.00030	4.68020	0.07370	0.99970	11.65490	0.10800	1.00000	-0.79930	0.11370	0.00040	0.99960	0.00000	0.00000	4.53330	0.07960	1.00000	8.62410	0.08120	1.00000	259230	hCG32359.4	TMEM23	transmembrane protein 23
-1.11870	145359	0.22830	0.00060	0.99940	0.00000	0.03660	2.34350	0.20920	0.96340	5.83920	0.09140	1.00000	-0.97560	0.31940	0.04700	0.95700	0.01530	0.02200	1.94010	0.26070	0.97810	4.17050	0.18450	0.99990	10529	hCG21545.4	NEBL	nebulette
-1.16420	193054	0.36400	0.02700	0.97510	0.00830	0.06190	2.38090	0.31410	0.93810	6.12250	0.18390	1.00000	-0.88460	0.29270	0.07910	0.93080	0.03070	0.00080	2.69500	0.19060	0.99930	5.43920	0.22220	0.99990	285237	hCG32497.3	C3orf38	chromosome 3 open reading frame 38
-1.21320	107931	0.18820	0.00080	0.99930	0.00000	0.01480	2.60050	0.13280	0.98520	6.91830	0.13340	1.00000	-1.14130	0.26310	0.01520	0.98540	0.00340	0.00070	2.65830	0.18880	0.99930	6.40980	0.18330	1.00000	26751	hCG1990170	SH3YL1	SH3 domain containing, Ysc84-like 1 (S. cerevisiae)
-1.21470	139406	0.16070	0.00000	1.00000	0.00000	0.00000	11.76940	0.14220	1.00000	31.34400	0.07480	1.00000	-1.20090	0.20400	0.00160	0.99840	0.00010	0.00000	10.94520	0.14700	1.00000	27.50450	0.14150	1.00000	285148	hCG1685787.4	LOC285148	null
-1.21870	171063	0.12040	0.00000	1.00000	0.00000	0.00000	28.52580	0.10470	1.00000	76.18070	0.05950	1.00000	-0.94730	0.23110	0.03840	0.96380	0.01070	0.00000	27.12440	0.11510	1.00000	57.17710	0.20040	1.00000	94120	hCG18159.3	SYTL3	synaptotagmin-like 3
-1.22290	132282	0.27990	0.00550	0.99460	0.00090	0.13410	1.66270	0.23490	0.86590	4.45330	0.15220	1.00000	-1.76390	0.29710	0.00200	0.99800	0.00040	0.11170	1.22490	0.22020	0.88840	4.54750	0.19950	0.99990	9982	hCG39605.2	FGFBP1	fibroblast growth factor binding protein 1
-1.22970	106892	0.31330	0.00350	0.99660	0.00040	0.00070	14.06410	0.28910	0.99930	37.84730	0.12070	1.00000	-1.02230	0.38530	0.08220	0.93310	0.03780	0.00070	15.65160	0.29690	0.99930	34.75270	0.24550	1.00000	null	hCG21032.3	null	null
-1.23890	187988	0.21880	0.00320	0.99680	0.00040	0.00070	4.40600	0.14950	0.99930	11.93240	0.15980	1.00000	-1.13650	0.19890	0.00300	0.99700	0.00030	0.00000	3.55250	0.13470	1.00000	8.53760	0.14640	1.00000	2530	hCG22125.4	FUT8	fucosyltransferase 8 (alpha (1,6) fucosyltransferase)
-1.25410	109532	0.20800	0.00030	0.99970	0.00000	0.00000	25.10710	0.17220	1.00000	68.71610	0.11660	1.00000	-1.04940	0.31910	0.01980	0.98090	0.00450	0.00040	21.95250	0.28610	0.99960	49.66640	0.14140	1.00000	84803	hCG2027587	HMFN0839	null
-1.26440	137027	0.10840	0.00000	1.00000	0.00000	0.00000	6.81090	0.07340	1.00000	18.77480	0.07980	1.00000	-0.96330	0.25670	0.05440	0.95090	0.01880	0.00000	6.26960	0.12190	1.00000	13.36300	0.22590	1.00000	8614	hCG40281.3	STC2	stanniocalcin 2
-1.30390	185792	0.16910	0.00030	0.99970	0.00000	0.00650	2.92780	0.09860	0.99350	8.29450	0.13740	1.00000	-1.12400	0.24940	0.00100	0.99900	0.00010	0.00200	2.86310	0.23240	0.99800	6.82140	0.09050	1.00000	140686	hCG38384.4	WFDC3	WAP four-disulfide core domain 3
-1.31130	124733	0.17190	0.00000	1.00000	0.00000	0.07080	1.85770	0.13100	0.92920	5.29000	0.11130	1.00000	-1.09490	0.34260	0.01640	0.98420	0.00360	0.04540	1.89360	0.31650	0.95460	4.42140	0.13120	1.00000	57559	hCG2024207.1	STAMBPL1	STAM binding protein-like 1
-1.31530	215667	0.12760	0.00000	1.00000	0.00000	0.00000	11.98300	0.09020	1.00000	34.21810	0.09020	1.00000	-1.40840	0.14910	0.00000	1.00000	0.00000	0.00000	11.81600	0.10890	1.00000	34.28780	0.10190	1.00000	79664	hCG2004402.1	NARG2	NMDA receptor regulated 2
-1.36560	113912	0.21970	0.00000	1.00000	0.00000	0.20090	1.40640	0.19860	0.79910	4.15840	0.09400	1.00000	-1.12880	0.29290	0.02100	0.98010	0.00550	0.03850	1.56390	0.22560	0.96170	3.73860	0.18680	0.99980	28234	hCG1640847.3	SLCO1B3	solute carrier organic anion transporter family, member 1B3
-1.36580	111111	0.82160	0.07090	0.94760	0.03780	0.54600	0.70120	0.80940	0.45400	2.07360	0.14120	0.99980	-1.64590	0.44970	0.01530	0.98640	0.00530	0.53560	0.76920	0.38230	0.46400	2.63140	0.23690	0.99380	3708	hCG21731.2	ITPR1	inositol 1,4,5-triphosphate receptor, type 1
-1.36670	146897	0.12060	0.00000	1.00000	0.00000	0.00000	13.25820	0.10780	1.00000	39.23100	0.05400	1.00000	-1.00370	0.13820	0.00090	0.99910	0.00000	0.00000	13.82890	0.06870	1.00000	30.31320	0.11990	1.00000	112464	hCG22192.3	PRKCDBP	protein kinase C, delta binding protein
-1.37680	205966	0.12630	0.00000	1.00000	0.00000	0.00000	12.05240	0.11360	1.00000	35.91470	0.05530	1.00000	-1.55220	0.19850	0.00010	0.99990	0.00000	0.00000	11.18230	0.14430	1.00000	35.84820	0.13630	1.00000	25945	hCG1779876.3	PVRL3	poliovirus receptor-related 3
-1.43850	225333	0.18720	0.00000	1.00000	0.00000	0.00130	4.17810	0.16980	0.99870	12.99410	0.07880	1.00000	-1.54890	0.30170	0.00300	0.99710	0.00050	0.00070	3.92860	0.23920	0.99930	12.56540	0.18390	1.00000	205860	hCG2025667.1	FLJ25801	null
-1.44010	187248	0.28230	0.00400	0.99610	0.00070	0.11850	1.70760	0.21590	0.88150	5.31680	0.18190	1.00000	-1.69000	0.32050	0.00000	1.00000	0.00000	0.14840	1.26890	0.30490	0.85160	4.47560	0.09880	1.00000	441482	hCG1817232.1	MAGEB17	melanoma antigen family B, 17
-1.44950	179834	0.16040	0.00000	1.00000	0.00000	0.00000	7.78280	0.10750	1.00000	24.39020	0.11910	1.00000	-1.71330	0.15390	0.00000	1.00000	0.00000	0.00000	6.80270	0.13710	1.00000	24.38500	0.07000	1.00000	25945	hCG1779876.3	PVRL3	poliovirus receptor-related 3
-1.45940	191543	0.32750	0.00280	0.99720	0.00050	0.39450	1.01710	0.28480	0.60550	3.20940	0.16170	1.00000	-1.42940	0.52330	0.02060	0.98140	0.00710	0.50430	0.80460	0.49130	0.49570	2.36900	0.18010	0.99640	118429	hCG1818780.1	ANTXR2	anthrax toxin receptor 2
-1.46060	168505	0.16640	0.00000	1.00000	0.00000	0.03970	2.13380	0.13720	0.96030	6.73870	0.09420	1.00000	-1.21490	0.27300	0.00650	0.99370	0.00110	0.00590	2.21000	0.22180	0.99410	5.60800	0.15920	1.00000	10924	hCG19609.4	SMPDL3A	sphingomyelin phosphodiesterase, acid-like 3A
-1.48860	194026	0.15200	0.00000	1.00000	0.00000	0.00010	5.48970	0.10160	0.99990	17.67610	0.11310	1.00000	-0.87750	0.27580	0.06690	0.93960	0.02320	0.00000	5.33290	0.18360	1.00000	10.71070	0.20580	1.00000	286343	hCG27957.3	C9orf150	chromosome 9 open reading frame 150
-1.50990	187699	0.10100	0.00000	1.00000	0.00000	0.00140	3.66310	0.07200	0.99860	11.97070	0.07090	1.00000	-1.65690	0.24880	0.00090	0.99910	0.00010	0.00010	3.06560	0.17440	0.99990	10.56730	0.17750	1.00000	10512	hCG17980.4	SEMA3C	sema domain, immunoglobulin domain (Ig), short basic domain, secreted, (semaphorin) 3C
-1.52360	209686	0.12020	0.00000	1.00000	0.00000	0.00000	41.27920	0.05470	1.00000	136.17870	0.10700	1.00000	-1.01790	0.08370	0.00000	1.00000	0.00000	0.00000	44.79290	0.06460	1.00000	99.15500	0.05330	1.00000	7803	hCG1758968.1	PTP4A1	protein tyrosine phosphatase type IVA, member 1
-1.53370	184838	0.18120	0.00000	1.00000	0.00000	0.00000	8.32130	0.15180	1.00000	27.64570	0.09900	1.00000	-1.35600	0.31440	0.01510	0.98590	0.00430	0.00000	8.95520	0.23030	1.00000	25.05870	0.21400	1.00000	25976	hCG27716.2	TIPARP	TCDD-inducible poly(ADP-ribose) polymerase
-1.56740	139874	0.22020	0.00000	1.00000	0.00000	0.13750	1.60890	0.19930	0.86250	5.47150	0.09360	1.00000	-1.16760	0.33070	0.02720	0.97500	0.00840	0.06290	1.50990	0.26320	0.93740	3.70770	0.20030	0.99970	1839	hCG45297.2	HBEGF	heparin-binding EGF-like growth factor
-1.58060	147826	0.27340	0.00000	1.00000	0.00000	0.11810	1.76520	0.25470	0.88190	6.05800	0.09930	1.00000	-1.24580	0.41370	0.05240	0.95670	0.02320	0.05510	1.83390	0.32520	0.94580	4.75430	0.25580	0.99900	2254	hCG31079.1	FGF9	fibroblast growth factor 9 (glia-activating factor)
-1.59200	107613	0.15240	0.00000	1.00000	0.00000	0.04700	2.04560	0.13100	0.95300	7.07620	0.07790	1.00000	-1.18140	0.29110	0.00250	0.99750	0.00030	0.01290	2.30390	0.27040	0.98710	5.71210	0.10770	1.00000	null	hCG1641199.2	null	null
-1.60840	181713	0.16300	0.00000	1.00000	0.00000	0.00000	6.20350	0.09620	1.00000	21.70430	0.13160	1.00000	-1.76590	0.23310	0.00040	0.99960	0.00000	0.00000	5.03880	0.15590	1.00000	18.73240	0.17330	1.00000	1305	hCG1787551.2	COL13A1	collagen, type XIII, alpha 1
-1.68140	201693	0.22960	0.00000	1.00000	0.00000	0.21640	1.37010	0.20570	0.78360	5.04240	0.10200	1.00000	-2.01080	0.39180	0.00000	1.00000	0.00000	0.23550	1.14840	0.37310	0.76450	5.05930	0.11960	1.00000	56994	hCG21841.3	CHPT1	choline phosphotransferase 1
-1.68770	223108	0.68620	0.01070	0.99020	0.00340	0.62720	0.54180	0.67030	0.37270	2.00280	0.14670	0.99970	-1.91910	0.84660	0.02220	0.98170	0.00980	0.77540	0.47310	0.81480	0.21100	1.95590	0.22990	0.97640	3084	hCG14780.3	NRG1	neuregulin 1
-1.86110	163804	0.59670	0.03320	0.97410	0.01620	0.62450	0.54370	0.51080	0.37210	2.26640	0.30840	0.98690	-1.49450	0.48130	0.00440	0.99570	0.00090	0.64710	0.66880	0.46510	0.35150	2.06000	0.12370	0.99540	64129	hCG41620.4	TINAGL1	tubulointerstitial nephritis antigen-like 1
-1.94320	195132	0.14000	0.00000	1.00000	0.00000	0.11660	1.62050	0.11970	0.88340	7.15070	0.07260	1.00000	-1.80750	0.20140	0.00000	1.00000	0.00000	0.02900	1.49210	0.17140	0.97100	5.70950	0.10580	1.00000	817	hCG22679.3	CAMK2D	calcium/calmodulin-dependent protein kinase (CaM kinase) II delta
-1.95080	180998	0.46340	0.00000	1.00000	0.00000	0.21580	1.58220	0.45250	0.78420	7.01830	0.10010	1.00000	-1.60350	0.38430	0.00200	0.99810	0.00030	0.14320	1.36430	0.34960	0.85680	4.53210	0.15960	1.00000	6515	hCG22218.2	SLC2A3	solute carrier family 2 (facilitated glucose transporter), member 3
-1.99270	184179	0.31420	0.00000	1.00000	0.00000	0.16580	1.59170	0.28390	0.83420	7.26860	0.13460	1.00000	-1.45260	0.46510	0.02550	0.97760	0.00970	0.07730	2.02280	0.40580	0.92280	6.05240	0.22720	0.99990	84978	hCG1644657.3	FRMD5	FERM domain containing 5
-2.02140	186684	0.19410	0.00000	1.00000	0.00000	0.00040	5.18900	0.17930	0.99960	24.17230	0.07440	1.00000	-2.01040	0.26550	0.00140	0.99870	0.00030	0.00000	4.81700	0.15760	1.00000	21.21600	0.21370	1.00000	5570	hCG1641267.5	PKIB	protein kinase (cAMP-dependent, catalytic) inhibitor beta
-2.03310	111739	0.25170	0.00000	1.00000	0.00000	0.48190	0.87060	0.22340	0.51810	4.08860	0.11600	1.00000	-1.49590	0.42430	0.00690	0.99340	0.00160	0.31520	1.02020	0.38840	0.68490	3.14550	0.17080	0.99970	165679	hCG2022118.1	ADMP	null
-2.05230	184792	0.65440	0.00040	0.99960	0.00010	0.64900	0.49690	0.64300	0.35100	2.36480	0.12150	1.00000	-1.78860	0.48670	0.01110	0.99000	0.00370	0.42690	0.88140	0.42610	0.57340	3.32870	0.23520	0.99810	null	hCG1803707.1	null	null
-2.22820	123143	0.19470	0.00000	1.00000	0.00000	0.00000	45.75790	0.09190	1.00000	246.01849	0.17170	1.00000	-1.53520	0.34960	0.03950	0.96810	0.01830	0.00060	50.25640	0.16530	1.00000	159.22791	0.30810	0.99940	374	hCG16360.2	AREG	amphiregulin (schwannoma-derived growth factor)
-2.27730	180740	0.15560	0.00000	1.00000	0.00000	0.00090	4.19180	0.14290	0.99910	23.31680	0.06150	1.00000	-1.97860	0.17520	0.00000	1.00000	0.00000	0.00000	3.89730	0.12380	1.00000	16.79050	0.12390	1.00000	51703	hCG39840.3	ACSL5	acyl-CoA synthetase long-chain family member 5
-2.27760	208933	0.56490	0.00000	1.00000	0.00000	0.45180	0.90410	0.55340	0.54820	5.03020	0.11330	1.00000	-1.33110	0.35320	0.00960	0.99080	0.00220	0.09580	1.46160	0.30800	0.90420	4.01980	0.17280	1.00000	390298	hCG24821.2	LOC390298	null
-2.35410	137546	0.13920	0.00000	1.00000	0.00000	0.00000	6.54980	0.12890	1.00000	38.42560	0.05250	1.00000	-2.49200	0.22310	0.00020	0.99980	0.00000	0.00000	4.99080	0.08920	1.00000	30.69170	0.20450	1.00000	51384	hCG33084.3	WNT16	wingless-type MMTV integration site family, member 16
-2.75460	143393	1.56070	0.01720	0.98650	0.00830	0.76510	0.20280	1.53670	0.22070	1.57040	0.27270	0.97450	-1.94840	1.23710	0.04230	0.96910	0.02270	0.65150	0.54250	1.22210	0.34680	2.28880	0.19200	0.99430	91752	hCG1641147.3	C2orf10	chromosome 2 open reading frame 10
-2.98860	103310	0.48930	0.00000	1.00000	0.00000	0.57660	0.65720	0.47610	0.42340	5.98550	0.11270	1.00000	-2.77680	0.58240	0.00000	1.00000	0.00000	0.53350	0.76830	0.57690	0.46650	5.75610	0.08000	1.00000	92737	hCG33813.4	DNER	null
-3.63240	193875	1.54240	0.00000	1.00000	0.00000	0.68840	0.38480	1.53570	0.31160	5.47550	0.14390	1.00000	-2.55540	0.62560	0.00000	1.00000	0.00000	0.48570	0.82970	0.60750	0.51430	5.33180	0.14930	1.00000	285	hCG1818585.2	ANGPT2	angiopoietin 2
-3.70200	207782	0.19980	0.00000	1.00000	0.00000	0.03140	2.27980	0.15450	0.96860	34.04450	0.12670	1.00000	-3.04760	0.41030	0.00820	0.99310	0.00340	0.00770	2.51840	0.25240	0.99380	22.76230	0.32350	0.99850	79413	hCG1658087.2	ZBED2	zinc finger, BED-type containing 2
-5.04770	125309	1.47140	0.00000	1.00000	0.00000	0.72190	0.31390	1.46460	0.27810	11.91360	0.14150	1.00000	-4.99520	0.72140	0.00000	1.00000	0.00000	0.91380	0.38160	0.71670	0.08620	13.30410	0.08210	1.00000	116441	hCG1787012.2	TM4SF18	transmembrane 4 L six family member 18
