# Supplementary material for: TAF6δ Controls Apoptosis and Gene Expression in the Absence of p53
Source: PLoS One. 2008 Jul 16;3(7):e2721. doi: 10.1371/journal.pone.0002721 (PMC2444026; doi:10.1371/journal.pone.0002721)
Supplement: Supplementary Data File S4 — Genes differentially regulated by TAF6delta in both HCT-116 p53 +/+ cells and HCT-116 p53 −/− cells (0.01 MB TXT) [file pone.0002721.s005.txt]

-----------------------------------------------
ace.map output generated Mon Dec 03 22:08:24 CET 2007
ace.map version: 0.918
http://www.iri.cnrs.fr/seg
-----------------------------------------------

TECHNOLOGY	applied biosystems
SPECIES	h.sapiens

FILTER DATE	07/12/03 21:08:24

TERM	f1 AND f2
FILES:
INP_F1	D:\ace\dat\060926mace_acemap049\35bb3\ma2\071111_+_taf6-ctrl_mrg.ma2
INP_F2	D:\ace\dat\060926mace_acemap049\35bb3\ma2\071111_-_taf6-ctrl_mrg.ma2

DATA [CONDITION] :
INP_D1	071111122350default_p.dat [|q|>= 0.0000 e <= 0.0500]
INP_D2	071111122357default_p.dat [|q|>= 0.0000 e <= 0.0500]

STAT :
file	cond	miss	match	pass
C1	|q|>= 0.0000	0.00%	100.00%	0.97%
33095p	 e <= 0.0500	0.00%	0.97%	100.00%
071111_+_taf6-ctrl_mrg.ma2		0.00%	0.97%	8.41%
  
C2	|q|>= 0.0000	0.00%	100.00%	1.34%
33095p	 e <= 0.0500	0.00%	1.34%	100.00%
071111_-_taf6-ctrl_mrg.ma2		0.00%	1.34%	6.08%
  
Fk		27	~0.08%	

file exported by ace.map | Sat Feb 23 12:15:43 CET 2008 | h.sapiens | applied biosystems | 071203_T6_targets_e005.ma3 | (c) 2007 by guillaume brysbaert, sebastian noth, arndt benecke [IHES - IRI]


annotation file used : Human_AB1700_Annotations_09_06.txt

LOG_Q[071111_+_taf6-ctrl_mrg.ma2]	PROBE	VAR[071111_+_taf6-ctrl_mrg.ma2]	P[071111_+_taf6-ctrl_mrg.ma2]	P'[071111_+_taf6-ctrl_mrg.ma2]	E[071111_+_taf6-ctrl_mrg.ma2]	A'[071111_+_taf6-ctrl_mrg.ma2]	SIGNAL{070920_+_taf6.ma1}	VAR{070920_+_taf6.ma1}	A{070920_+_taf6.ma1}	SIGNAL{070920_+_ctrl.ma1}	VAR{070920_+_ctrl.ma1}	A{070920_+_ctrl.ma1}	LOG_Q[071111_-_taf6-ctrl_mrg.ma2]	VAR[071111_-_taf6-ctrl_mrg.ma2]	P[071111_-_taf6-ctrl_mrg.ma2]	P'[071111_-_taf6-ctrl_mrg.ma2]	E[071111_-_taf6-ctrl_mrg.ma2]	A'[071111_-_taf6-ctrl_mrg.ma2]	SIGNAL{070920_-_taf6.ma1}	VAR{070920_-_taf6.ma1}	A{070920_-_taf6.ma1}	SIGNAL{070920_-_ctrl.ma1}	VAR{070920_-_ctrl.ma1}	A{070920_-_ctrl.ma1}	Entrez Gene ID	Celera Gene ID	Gene_Symbol	Gene_Name	
1.42990	232363	0.55100	0.07860	0.94490	0.04460	0.59250	1.50360	0.33200	0.89840	0.58060	0.43970	0.38390	1.34310	0.39080	0.03930	0.96680	0.01640	0.47620	1.53240	0.25950	0.91430	0.66620	0.29220	0.52870	286006	hCG2013758.1	FLJ39575	null
1.40310	182561	0.25490	0.00720	0.99310	0.00160	0.00220	9.46610	0.20270	1.00000	3.72360	0.15460	0.99780	1.32860	0.21610	0.00420	0.99590	0.00070	0.00000	6.56670	0.18210	1.00000	2.88360	0.11640	1.00000	25900	hCG25955.2	HOM-TES-103	null
1.20550	107359	0.37600	0.03340	0.97010	0.01180	0.29060	2.74350	0.21040	0.99870	1.23760	0.31160	0.70990	1.18630	0.44620	0.05660	0.95300	0.02490	0.14080	2.45580	0.23130	0.99220	1.19020	0.38160	0.86490	55853	hCG1774037.2	C10orf110	chromosome 10 open reading frame 110
1.08870	146761	0.26790	0.02280	0.97840	0.00590	0.02860	4.93730	0.19080	1.00000	2.41510	0.18810	0.97140	0.74170	0.25470	0.10640	0.90590	0.04030	0.00010	5.69240	0.21510	0.99990	3.75450	0.13640	1.00000	84981	hCG1820470.1	MGC14376	null
0.99450	146894	0.20470	0.00800	0.99210	0.00100	0.13830	2.98780	0.14280	1.00000	1.56010	0.14670	0.86170	0.67710	0.19900	0.06440	0.93750	0.01370	0.00030	3.05550	0.14790	0.99980	2.10770	0.13320	0.99990	6016	hCG17176.3	RIT1	Ras-like without CAAX 1
0.67960	219582	0.11250	0.00360	0.99640	0.00000	0.00010	8.21190	0.08450	1.00000	5.33390	0.07420	0.99990	0.33840	0.12900	0.24470	0.75790	0.04050	0.00000	5.23930	0.10270	1.00000	4.57040	0.07810	1.00000	7378	hCG2009894	UPP1	uridine phosphorylase 1
0.65840	221617	0.12960	0.01030	0.98970	0.00030	0.00000	14.32200	0.09010	1.00000	9.44020	0.09310	1.00000	0.46920	0.13150	0.09490	0.90550	0.00960	0.00000	14.13540	0.10260	1.00000	11.26200	0.08230	1.00000	6428	hCG14802.2	SFRS3	splicing factor, arginine/serine-rich 3
0.65610	172931	0.18470	0.02610	0.97400	0.00210	0.00000	12.72010	0.06600	1.00000	8.39760	0.17250	1.00000	0.60310	0.10030	0.00590	0.99410	0.00010	0.00000	12.54690	0.07830	1.00000	9.11010	0.06270	1.00000	84324	hCG2016179	CIP29	null
0.56280	171374	0.17000	0.10450	0.89870	0.02300	0.00020	7.08600	0.15480	1.00000	4.99060	0.07030	0.99980	0.57550	0.20080	0.13200	0.87650	0.03990	0.00000	5.49410	0.17630	1.00000	4.06620	0.09620	1.00000	null	hCG1734929.2	null	null
0.44770	180086	0.09470	0.04780	0.95220	0.00100	0.00000	8.28070	0.07570	1.00000	6.31650	0.05690	1.00000	0.37320	0.12800	0.18520	0.81580	0.02360	0.00000	5.89040	0.09210	1.00000	5.01580	0.08890	1.00000	79844	null	ZDHHC11	zinc finger, DHHC-type containing 11
0.40320	166395	0.11390	0.13690	0.86350	0.01290	0.00000	8.16350	0.10300	1.00000	6.42220	0.04870	1.00000	0.61020	0.10640	0.00330	0.99670	0.00000	0.00000	10.63040	0.06090	1.00000	7.68070	0.08730	1.00000	130502	hCG32068.2	LOC130502	null
0.39680	182799	0.13310	0.16340	0.83760	0.02120	0.01080	3.37970	0.09500	1.00000	2.67050	0.09320	0.98920	0.45010	0.17540	0.17440	0.83150	0.04200	0.00000	3.41970	0.12770	1.00000	2.76080	0.12030	1.00000	93973	hCG18097.3	ACTR8	ARP8 actin-related protein 8 homolog (yeast)
0.37860	118564	0.13600	0.19830	0.80400	0.03230	0.00000	10.25470	0.10700	1.00000	8.20570	0.08390	1.00000	0.57400	0.11560	0.01370	0.98630	0.00030	0.00000	10.67820	0.07340	1.00000	7.91130	0.08930	1.00000	60682	hCG32778.3	SMAP1	stromal membrane-associated protein 1
0.37140	109708	0.11080	0.16050	0.83980	0.01350	0.00000	30.57180	0.08900	1.00000	24.58700	0.06600	1.00000	0.39110	0.08340	0.05740	0.94260	0.00050	0.00000	32.36230	0.05080	1.00000	27.21760	0.06620	1.00000	85028	hCG1773592.1	C1orf79	chromosome 1 open reading frame 79
0.33180	173650	0.08540	0.16030	0.83970	0.00490	0.00000	12.05660	0.06830	1.00000	9.96620	0.05130	1.00000	0.37160	0.10670	0.14660	0.85360	0.00960	0.00000	10.42320	0.08050	1.00000	8.88540	0.07000	1.00000	171023	hCG38816.3	ASXL1	additional sex combs like 1 (Drosophila)
0.31000	150705	0.10340	0.24470	0.75570	0.02170	0.00010	6.25350	0.07940	1.00000	5.24780	0.06630	0.99990	0.46040	0.14600	0.13900	0.86320	0.02470	0.00000	6.32870	0.13080	1.00000	5.07310	0.06480	1.00000	56980	hCG1730378.2	PRDM10	PR domain containing 10
0.29890	111356	0.10190	0.27390	0.72680	0.02940	0.00000	28.06530	0.09320	1.00000	23.73440	0.04120	1.00000	0.38230	0.11100	0.15240	0.84790	0.01350	0.00000	23.93700	0.09650	1.00000	20.25500	0.05480	1.00000	4792	hCG21175.2	NFKBIA	nuclear factor of kappa light polypeptide gene enhancer in B-cells inhibitor, alpha
0.29300	234496	0.10440	0.27330	0.72710	0.02390	0.00060	4.87490	0.06410	1.00000	4.13940	0.08240	0.99940	-0.63500	0.22320	0.11580	0.89290	0.03700	0.00000	3.91460	0.13160	1.00000	6.70470	0.18030	1.00000	null	null	null	null
0.24620	108971	0.07060	0.33890	0.66110	0.00870	0.00000	23.61630	0.05290	1.00000	20.71450	0.04670	1.00000	0.31150	0.11870	0.27740	0.72500	0.04360	0.00000	27.14210	0.10340	1.00000	24.12140	0.05830	1.00000	125150	hCG1643345.4	LOC125150	null
0.23950	203109	0.08740	0.38870	0.61160	0.03140	0.00000	25.63210	0.06730	1.00000	22.58670	0.05580	1.00000	0.27900	0.11350	0.32480	0.67700	0.04650	0.00000	30.76580	0.08280	1.00000	27.96550	0.07770	1.00000	11266	hCG15850.3	DUSP12	dual specificity phosphatase 12
0.23410	183456	0.08300	0.39710	0.60300	0.02440	0.00000	52.84540	0.05390	1.00000	46.74270	0.06310	1.00000	0.29070	0.09190	0.25520	0.74490	0.01400	0.00000	50.61450	0.06120	1.00000	45.63560	0.06860	1.00000	6429	hCG23483.3	SFRS4	splicing factor, arginine/serine-rich 4
0.22730	126933	0.06940	0.40400	0.59600	0.01150	0.00000	12.10390	0.04700	1.00000	10.75640	0.05110	1.00000	0.26720	0.10530	0.33830	0.66270	0.04030	0.00000	11.70870	0.07440	1.00000	10.73030	0.07450	1.00000	51016	hCG40174.3	C14orf122	chromosome 14 open reading frame 122
0.19400	104900	0.07760	0.53020	0.47010	0.04580	0.00000	10.34830	0.06380	1.00000	9.41100	0.04420	1.00000	0.32720	0.10860	0.20570	0.79450	0.01450	0.00000	13.04450	0.05590	1.00000	11.46780	0.09310	1.00000	55172	hCG20149.2	C14orf104	chromosome 14 open reading frame 104
0.19220	162862	0.07180	0.54060	0.45950	0.03100	0.00000	10.36570	0.04680	1.00000	9.43850	0.05450	1.00000	0.32800	0.10770	0.21420	0.78610	0.01800	0.00000	10.20500	0.07470	1.00000	8.96640	0.07760	1.00000	53838	hCG27193.2	C11orf24	chromosome 11 open reading frame 24
-0.30370	138505	0.11060	0.26200	0.73860	0.02630	0.00030	3.61290	0.08790	1.00000	4.63920	0.06720	0.99970	-0.47890	0.18590	0.16390	0.84300	0.04260	0.00010	3.29350	0.12540	0.99990	5.06250	0.13730	1.00000	null	hCG2036985	null	null
-0.50350	199183	0.16120	0.10230	0.89890	0.01560	0.00090	2.78320	0.12050	0.99990	4.10480	0.10710	0.99920	-0.45700	0.19870	0.17970	0.82800	0.04750	0.00000	5.48310	0.16660	1.00000	8.30110	0.10820	1.00000	null	hCG2040228	null	null
-2.35340	187478	0.91100	0.05710	0.96400	0.03540	0.78890	0.32570	0.81040	0.05450	1.73150	0.41610	0.82420	3.59080	1.27970	0.02890	0.98030	0.01670	0.87700	2.26460	0.41900	0.92000	0.20730	1.20920	0.05120	342293	hCG18626.3	LOC342293	null
